# Supplementary material for: A Single Tim Translocase in the Mitosomes of Giardia intestinalis Illustrates Convergence of Protein Import Machines in Anaerobic Eukaryotes
Source: Genome Biol Evol. 2018 Sep 28;10(10):2813–22. doi: 10.1093/gbe/evy215 (PMC6200312; doi:10.1093/gbe/evy215)
Supplement: Supplementary Data [file evy215_supp.zip]

Archive with 5 entries (5 files):
- Supplementary Figure 1.pdf
- Supplementary Figure 2.pdf
- Supplementary figure legends.docx
- Supplementary table 1.xlsx
- Supplementary table 2.docx
