# Supplementary material for: A Single Tim Translocase in the Mitosomes of Giardia intestinalis Illustrates Convergence of Protein Import Machines in Anaerobic Eukaryotes
Source: Genome Biol Evol. 2018 Sep 28;10(10):2813–22. doi: 10.1093/gbe/evy215 (PMC6200312; doi:10.1093/gbe/evy215)
Supplement: Supplementary Data [file evy215_supp.zip › Supplementary table 1.xlsx]

## Sheet: List1
control triplicates			sample triplicates									enrichment
1	2	3	4	5	6	Q-value	Score	Intensity	MS/MS Count	control	sample	sample_x/y_control	Protein IDs	Majority protein IDs	Fasta headers
Proteins unique to Tim17 pull down sample
no value	no value	no value	938260000	741050000	851150000	no value	no value	223830000	24	no value	851150000	no value	GL50803_10452	GL50803_10452	>GL50803_10452 | organism=Giardia_Assemblage_A_isolate_WB | product=hypothetical protein | location=GLCHR01:1233204-1233746(+) | length=180
no value	no value	no value	13111000	14809000	19056000	no value	no value	3344400	10	no value	14809000	no value	GL50803_14845	GL50803_14845	>GL50803_14845 | organism=Giardia_Assemblage_A_isolate_WB | product=Hypothetical protein | location=GLCHR05:1420047-1420907(-) | length=286
no value	no value	no value	9193300	8637300	9545700	no value	no value	2198100	5	no value	9193300	no value	GL50803_17276	GL50803_17276	>GL50803_17276 | organism=Giardia_Assemblage_A_isolate_WB | product=hypothetical protein | location=GLCHR05:2244613-2245323(-) | length=236
no value	no value	no value	4215700	5471300	5143600	no value	no value	985710	7	no value	5143600	no value	GL50803_9827	GL50803_9827	>GL50803_9827 | organism=Giardia_Assemblage_A_isolate_WB | product=Thioredoxin reductase | location=GLCHR02:678256-679200(-) | length=314
no value	no value	no value	3722000	3699200	3985900	no value	no value	749800	3	no value	3722000	no value	GL50803_10971	GL50803_10971	>GL50803_10971 | organism=Giardia_Assemblage_A_isolate_WB | product=Hypothetical protein | location=GLCHR02:325309-327186(+) | length=625
Proteins enriched in Tim17 pull down
952260	964950	no value	29112000	33687000	34976000	no value	no value	8515200	18	958605	33687000	35.1417	GL50803_9478	GL50803_9478	>GL50803_9478 | organism=Giardia_Assemblage_A_isolate_WB | product=Alpha mitochondrial protein peptidase like protein | location=GLCHR01:975015-976232(-) | length=405
no value	784210	809000	25121000	23352000	27289000	no value	no value	6634400	27	796605	25121000	31.5351	GL50803_91252	GL50803_91252	>GL50803_91252 | organism=Giardia_Assemblage_A_isolate_WB | product=Nitric oxide synthase, inducible | location=GLCHR04:846624-848438(-) | length=604
1114700	1171700	1131400	18015000	22617000	20736000	no value	no value	8150100	12	1131400	20736000	18.3277	GL50803_27266	GL50803_27266	>GL50803_27266 | organism=Giardia_Assemblage_A_isolate_WB | product=[2Fe-2S] ferredoxin | location=GLCHR02:252344-252780(-) | length=133
7877200	8565400	9068700	103540000	106010000	99570000	no value	no value	40238000	51	8565400	103540000	12.0882	GL50803_103891	GL50803_103891	>GL50803_103891 | organism=Giardia_Assemblage_A_isolate_WB | product=Chaperonin 60 | location=GLCHR02:250593-252236(-) | length=547
5293200	5655300	5408600	47836000	42550000	47886000	no value	no value	21260000	38	5408600	47836000	8.84443	GL50803_14519	GL50803_14519	>GL50803_14519 | organism=Giardia_Assemblage_A_isolate_WB | product=Cysteine desulfurase | location=GLCHR03:1250752-1252053(+) | length=433
5952600	7297200	7953700	39459000	56895000	49569000	no value	no value	26496000	25	7297200	49569000	6.79288	GL50803_2013	GL50803_2013	>GL50803_2013 | organism=Giardia_Assemblage_A_isolate_WB | product=Glutaredoxin-related protein | location=GLCHR01:1150793-1151401(+) | length=202
1087600	1301800	1238000	12929000	no value	3019300	no value	no value	5456200	6	1238000	7974150	6.44115	GL50803_15196	GL50803_15196	>GL50803_15196 | organism=Giardia_Assemblage_A_isolate_WB | product=NifU-like protein | location=GLCHR05:2598090-2598728(+) | length=212
1244700	1234500	1523700	7690100	10103000	5808300	no value	no value	4496600	11	1244700	7690100	6.17828	GL50803_17520	GL50803_17520	>GL50803_17520 | organism=Giardia_Assemblage_A_isolate_WB | product=ClpB protein | location=GLCHR01:1455238-1457886(+) | length=882
11504000	5497600	6682800	40399000	29464000	5931300	no value	no value	22568000	19	6682800	29464000	4.40893	GL50803_15049	GL50803_15049	>GL50803_15049 | organism=Giardia_Assemblage_A_isolate_WB | product=Kinase, NEK | location=GLCHR05:1700240-1702297(+) | length=685
1111400	1356000	1321600	no value	4964200	6029800	no value	no value	3436700	11	1321600	5497000	4.15935	GL50803_3491	GL50803_3491	>GL50803_3491 | organism=Giardia_Assemblage_A_isolate_WB | product=Hypothetical protein | location=GLCHR01:62464-63300(+) | length=278
7099700	6424000	7633300	27640000	28860000	28993000	no value	no value	26155000	28	7099700	28860000	4.06496	GL50803_16424	GL50803_16424	>GL50803_16424 | organism=Giardia_Assemblage_A_isolate_WB | product=Hypothetical protein | location=GLCHR02:117748-118506(-) | length=252
10957000	10440000	10596000	35912000	41180000	40789000	no value	no value	37686000	46	10596000	40789000	3.84947	GL50803_14581	GL50803_14581	>GL50803_14581 | organism=Giardia_Assemblage_A_isolate_WB | product=Chaperone protein DnaK HSP70 | location=GLCHR03:1227021-1228943(-) | length=640
3476900	3511000	3642700	15238000	12318000	12351000	no value	no value	14809000	20	3511000	12351000	3.5178	GL50803_32838	GL50803_32838	>GL50803_32838 | organism=Giardia_Assemblage_A_isolate_WB | product=hypothetical protein | location=GLCHR04:1295467-1296060(-) | length=197
no value	3062700	2782800	10740000	9249000	9809100	no value	no value	7904400	11	2922750	9809100	3.35612	GL50803_14821	GL50803_14821	>GL50803_14821 | organism=Giardia_Assemblage_A_isolate_WB | product=HesB domain-containing protein | location=GLCHR01:407365-407760(-) | length=131
2366500	1539000	1476500	no value	5151900	no value	no value	no value	3856900	5	1539000	5151900	3.34756	GL50803_3098	GL50803_3098	>GL50803_3098 | organism=Giardia_Assemblage_A_isolate_WB | product=Hypothetical protein | location=GLCHR03:480842-481984(+) | length=380
8115100	8925500	10635000	25006000	26465000	27084000	no value	no value	28419000	44	8925500	26465000	2.9651	GL50803_9183	GL50803_9183	>GL50803_9183 | organism=Giardia_Assemblage_A_isolate_WB | product=Hypothetical protein | location=GLCHR05:3484925-3490639(+) | length=1904
no value	1281600	660940	2324800	no value	2205000	no value	no value	2509000	3	971270	2264900	2.3319	GL50803_16802	GL50803_16802	>GL50803_16802 | organism=Giardia_Assemblage_A_isolate_WB | product=Kinase, CMGC CDK | location=GLCHR03:953418-954293(-) | length=291
2526000	2987600	2493100	3929500	5854500	5930300	no value	no value	9862000	13	2526000	5854500	2.3177	GL50803_16453	GL50803_16453	>GL50803_16453 | organism=Giardia_Assemblage_A_isolate_WB | product=Carbamate kinase | location=GLCHR02:366273-367223(+) | length=316
17849000	20069000	18606000	42051000	43281000	43002000	no value	no value	66132000	71	18606000	43002000	2.31119	GL50803_7031	GL50803_7031	>GL50803_7031 | organism=Giardia_Assemblage_A_isolate_WB | product=Spindle pole protein, putative | location=GLCHR01:308747-311734(-) | length=995
1443300	1807100	1242100	no value	2891500	3777400	no value	no value	4701000	5	1443300	3334450	2.3103	GL50803_14481	GL50803_14481	>GL50803_14481 | organism=Giardia_Assemblage_A_isolate_WB | product=Hypothetical protein | location=GLCHR05:3543992-3544396(+) | length=134
12639000	13040000	12639000	28561000	28474000	31656000	no value	no value	41662000	49	12639000	28561000	2.25975	GL50803_16365	GL50803_16365	>GL50803_16365 | organism=Giardia_Assemblage_A_isolate_WB | product=Hypothetical protein | location=GLCHR05:951110-954820(+) | length=1236
2031200	1965700	1559100	4342200	no value	no value	no value	no value	2762600	5	1965700	4342200	2.20898	GL50803_101906;GL50803_16795	GL50803_101906;GL50803_16795	>GL50803_101906 | organism=Giardia_Assemblage_A_isolate_WB | product=SKD1 protein | location=GLCHR05:3100075-3101439(+) | length=454;>GL50803_16795 | organism=Giardia_Assemblage_A_isolate_WB | product=Topoisomerase II | location=GLCHR05:2989657-2991216(+)
8632200	8396900	7320200	15934000	18716000	18090000	no value	no value	25766000	35	8396900	18090000	2.15437	GL50803_16498	GL50803_16498	>GL50803_16498 | organism=Giardia_Assemblage_A_isolate_WB | product=Nucleolar GTPase | location=GLCHR04:491207-492832(+) | length=541
3636400	4210900	3844500	7942900	7595600	10205000	no value	no value	13461000	19	3844500	7942900	2.06604	GL50803_3593	GL50803_3593	>GL50803_3593 | organism=Giardia_Assemblage_A_isolate_WB | product=Alcohol dehydrogenase lateral transfer candidate | location=GLCHR03:1728021-1729244(+) | length=407
18899000	16053000	17493000	34760000	39857000	36102000	no value	no value	56627000	59	17493000	36102000	2.0638	GL50803_88765	GL50803_88765	>GL50803_88765 | organism=Giardia_Assemblage_A_isolate_WB | product=Cytosolic HSP70 | location=GLCHR01:313398-315392(+) | length=664
10329000	10983000	10409000	18147000	21126000	21609000	no value	no value	36957000	56	10409000	21126000	2.02959	GL50803_90950	GL50803_90950	>GL50803_90950 | organism=Giardia_Assemblage_A_isolate_WB | product=ATP-dependent RNA helicase | location=GLCHR05:1736975-1739677(+) | length=900
20570000	19062000	19491000	37085000	44166000	39123000	no value	no value	73820000	48	19491000	39123000	2.00723	GL50803_17570	GL50803_17570	>GL50803_17570 | organism=Giardia_Assemblage_A_isolate_WB | product=Elongation factor 2 | location=GLCHR04:2670898-2673594(+) | length=898
1479800	1993500	2200600	3734200	no value	4263400	no value	no value	8824500	15	1993500	3998800	2.00592	GL50803_32778	GL50803_32778	>GL50803_32778 | organism=Giardia_Assemblage_A_isolate_WB | product=Protein 21.1 | location=GLCHR01:1083611-1085377(-) | length=588
2594200	3115400	2164700	4862800	4598600	5574300	no value	no value	9018400	16	2594200	4862800	1.87449	GL50803_112103	GL50803_112103	>GL50803_112103 | organism=Giardia_Assemblage_A_isolate_WB | product=Arginine deiminase | location=GLCHR03:1755615-1757357(-) | length=580
21115000	19905000	17020000	36507000	37906000	29594000	no value	no value	92500000	9	19905000	36507000	1.83406	GL50803_17364	GL50803_17364	>GL50803_17364 | organism=Giardia_Assemblage_A_isolate_WB | product=Ribosomal protein S26 | location=GLCHR04:2055996-2056325(-) | length=109
22509000	24585000	25623000	44483000	44591000	45980000	no value	no value	80255000	51	24585000	44591000	1.81375	GL50803_10311	GL50803_10311	>GL50803_10311 | organism=Giardia_Assemblage_A_isolate_WB | product=Ornithine carbamoyltransferase | location=GLCHR03:1022938-1023921(+) | length=327
296060000	218380000	229350000	455820000	376960000	407810000	no value	no value	730240000	30	229350000	407810000	1.77811	GL50803_9810	GL50803_9810	>GL50803_9810 | organism=Giardia_Assemblage_A_isolate_WB | product=Ribosomal protein L44 | location=GLCHR05:1714863-1715183(-) | length=106
451240000	418730000	411970000	737790000	743220000	750170000	no value	no value	1468600000	116	418730000	743220000	1.77494	GL50803_9861	GL50803_9861	>GL50803_9861 | organism=Giardia_Assemblage_A_isolate_WB | product=Hypothetical protein | location=GLCHR01:793818-794975(-) | length=385
185140000	165180000	181800000	324620000	318650000	300000000	no value	no value	569180000	59	181800000	318650000	1.75275	GL50803_8001	GL50803_8001	>GL50803_8001 | organism=Giardia_Assemblage_A_isolate_WB | product=Ribosomal protein L15 | location=GLCHR02:1087216-1087830(+) | length=204
11042000	10590000	10837000	19488000	18592000	18630000	no value	no value	37865000	39	10837000	18630000	1.71911	GL50803_89887	GL50803_89887	>GL50803_89887 | organism=Giardia_Assemblage_A_isolate_WB | product=Nucleolar GTP-binding protein 2 | location=GLCHR05:2003305-2005518(-) | length=737
2123300	2144700	2742100	3684700	3647700	3941200	no value	no value	8379600	12	2144700	3684700	1.71805	GL50803_9779	GL50803_9779	>GL50803_9779 | organism=Giardia_Assemblage_A_isolate_WB | product=UPL-1 | location=GLCHR04:22438-23370(+) | length=310
56199000	53489000	53147000	94331000	90057000	91315000	no value	no value	182830000	140	53489000	91315000	1.70717	GL50803_15953	GL50803_15953	>GL50803_15953 | organism=Giardia_Assemblage_A_isolate_WB | product=Kinase, NEK | location=GLCHR02:581481-584834(+) | length=1117
60468000	60574000	63069000	102710000	101550000	104410000	no value	no value	215780000	49	60574000	102710000	1.69561	GL50803_7870	GL50803_7870	>GL50803_7870 | organism=Giardia_Assemblage_A_isolate_WB | product=Ribosomal protein L23A | location=GLCHR04:1500461-1500886(-) | length=141
104850000	94580000	74037000	162230000	159780000	133450000	no value	no value	209330000	12	94580000	159780000	1.68936	GL50803_16298	GL50803_16298	>GL50803_16298 | organism=Giardia_Assemblage_A_isolate_WB | product=Hypothetical protein | location=GLCHR05:977603-978016(+) | length=137
4226600	4414800	4526500	9147300	6916800	7449100	no value	no value	16282000	15	4414800	7449100	1.6873	GL50803_13864	GL50803_13864	>GL50803_13864 | organism=Giardia_Assemblage_A_isolate_WB | product=Heat shock protein HSP 90-alpha | location=GLCHR05:1731251-1732225(+) | length=324
2057600	1733600	2087600	3441600	4883300	2482500	no value	no value	5403700	10	2057600	3441600	1.67263	GL50803_7082	GL50803_7082	>GL50803_7082 | organism=Giardia_Assemblage_A_isolate_WB | product=Ribosomal protein S21 | location=GLCHR04:600401-600670(+) | length=89
4292500	3038000	3551900	5778400	no value	no value	no value	no value	11552000	9	3551900	5778400	1.62685	GL50803_112729	GL50803_112729	>GL50803_112729 | organism=Giardia_Assemblage_A_isolate_WB | product=Kinesin like protein | location=GLCHR05:2293087-2296413(-) | length=1108
20526000	18094000	17273000	29233000	27374000	29741000	no value	no value	64550000	52	18094000	29233000	1.61562	GL50803_5359	GL50803_5359	>GL50803_5359 | organism=Giardia_Assemblage_A_isolate_WB | product=Nucleolar protein NOP5 | location=GLCHR05:2490068-2491909(+) | length=613
93714000	92303000	89850000	147530000	165670000	148690000	no value	no value	286670000	145	92303000	148690000	1.61089	GL50803_16993	GL50803_16993	>GL50803_16993 | organism=Giardia_Assemblage_A_isolate_WB | product=FtsJ cell division protein, putative | location=GLCHR05:2477561-2480815(+) | length=1084
511920000	443920000	427910000	710500000	660840000	703290000	no value	no value	1416900000	79	443920000	703290000	1.58427	GL50803_11950	GL50803_11950	>GL50803_11950 | organism=Giardia_Assemblage_A_isolate_WB | product=Ribosomal protein L18 | location=GLCHR04:895590-896129(+) | length=179
1845200	1859900	2467800	no value	3646500	2192000	no value	no value	5541000	8	1859900	2919250	1.56957	GL50803_16667	GL50803_16667	>GL50803_16667 | organism=Giardia_Assemblage_A_isolate_WB | product=Acyl-CoA synthetase | location=GLCHR04:754005-756722(-) | length=905
3876900	2764400	2609800	no value	4321400	no value	no value	no value	15114000	11	2764400	4321400	1.56323	GL50803_114469	GL50803_114469	>GL50803_114469 | organism=Giardia_Assemblage_A_isolate_WB | product=Hypothetical protein | location=GLCHR03:380500-381495(-) | length=331
6606500	5299100	6637100	9591800	12240000	10320000	no value	no value	19155000	28	6606500	10320000	1.5621	GL50803_21942	GL50803_21942	>GL50803_21942 | organism=Giardia_Assemblage_A_isolate_WB | product=NADP-specific glutamate dehydrogenase | location=GLCHR04:171236-172585(-) | length=449
1297500	1341600	1037700	1779000	2266100	no value	no value	no value	3890600	12	1297500	2022550	1.55881	GL50803_137753	GL50803_137753	>GL50803_137753 | organism=Giardia_Assemblage_A_isolate_WB | product=Hypothetical protein | location=GLCHR03:290899-295260(-) | length=1453
24697000	20293000	21174000	32074000	no value	no value	no value	no value	58480000	6	21174000	32074000	1.51478	GL50803_15499	GL50803_15499	>GL50803_15499 | organism=Giardia_Assemblage_A_isolate_WB | product=Hypothetical protein | location=GLCHR02:1148294-1149589(-) | length=431
2800300	3030500	3352400	no value	4567400	no value	no value	no value	8652900	12	3030500	4567400	1.50714	GL50803_16679	GL50803_16679	>GL50803_16679 | organism=Giardia_Assemblage_A_isolate_WB | product=Hypothetical protein | location=GLCHR01:472153-473934(-) | length=593
953280	1102800	1425000	no value	1644800	no value	no value	no value	2701700	5	1102800	1644800	1.49148	GL50803_90434	GL50803_90434	>GL50803_90434 | organism=Giardia_Assemblage_A_isolate_WB | product=Hypothetical protein | location=GLCHR01:1273428-1277702(-) | length=1424
2855900	2823800	3083400	4237400	4420500	4241100	no value	no value	10578000	21	2855900	4241100	1.48503	GL50803_16371	GL50803_16371	>GL50803_16371 | organism=Giardia_Assemblage_A_isolate_WB | product=Nucleolar GTP-binding protein 1, putative | location=GLCHR04:1478696-1480726(-) | length=676
15879000	14748000	16511000	no value	22493000	no value	no value	no value	43065000	55	15879000	22493000	1.41653	GL50803_94440	GL50803_94440	>GL50803_94440 | organism=Giardia_Assemblage_A_isolate_WB | product=Dynein heavy chain | location=GLCHR04:378995-395728(-) | length=5577
5353000	4156800	3746000	7130500	no value	4403500	no value	no value	15283000	17	4156800	5767000	1.38737	GL50803_17391	GL50803_17391	>GL50803_17391 | organism=Giardia_Assemblage_A_isolate_WB | product=Maebl, putative | location=GLCHR02:869134-870621(-) | length=495
70017000	63364000	61551000	91772000	80593000	87861000	no value	no value	182270000	40	63364000	87861000	1.38661	GL50803_7878	GL50803_7878	>GL50803_7878 | organism=Giardia_Assemblage_A_isolate_WB | product=Ribosomal protein S14 | location=GLCHR04:1507409-1507846(+) | length=145
1783700	2517900	2599100	no value	3476700	no value	no value	no value	7032700	15	2517900	3476700	1.38079	GL50803_8415	GL50803_8415	>GL50803_8415 | organism=Giardia_Assemblage_A_isolate_WB | product=Hypothetical protein | location=GLCHR05:1320864-1322075(+) | length=403
9142600	8724400	9418000	12573000	12575000	12794000	no value	no value	28833000	32	9142600	12575000	1.37543	GL50803_6226	GL50803_6226	>GL50803_6226 | organism=Giardia_Assemblage_A_isolate_WB | product=Glycogen phosphorylase | location=GLCHR05:3185783-3188557(+) | length=924
4800500	4745200	4824300	6768400	6347300	6602600	no value	no value	16107000	23	4800500	6602600	1.3754	GL50803_8978	GL50803_8978	>GL50803_8978 | organism=Giardia_Assemblage_A_isolate_WB | product=4-alpha-glucanotransferase | location=GLCHR03:890143-893790(-) | length=1215
82555000	76907000	78102000	107810000	107250000	103920000	no value	no value	252030000	95	78102000	107250000	1.3732	GL50803_17005	GL50803_17005	>GL50803_17005 | organism=Giardia_Assemblage_A_isolate_WB | product=Protein 21.6 | location=GLCHR04:1286694-1289258(-) | length=854
2855600	3045100	2553200	no value	3914300	no value	no value	no value	9052300	14	2855600	3914300	1.37075	GL50803_102722	GL50803_102722	>GL50803_102722 | organism=Giardia_Assemblage_A_isolate_WB | product=Ribosome biogenesis protein BMS1 | location=GLCHR03:1319716-1323597(+) | length=1293
11884000	11676000	11133000	16266000	15888000	14335000	no value	no value	34299000	31	11676000	15888000	1.36074	GL50803_22385	GL50803_22385	>GL50803_22385 | organism=Giardia_Assemblage_A_isolate_WB | product=Protein 21.1 | location=GLCHR03:811564-814485(+) | length=973
2312900	1853700	1758900	2521300	2428700	3021100	no value	no value	7680200	9	1853700	2521300	1.36014	GL50803_21943	GL50803_21943	>GL50803_21943 | organism=Giardia_Assemblage_A_isolate_WB | product=Hypothetical protein | location=GLCHR04:167330-167791(-) | length=153
115440000	91149000	95357000	124690000	129200000	136320000	no value	no value	304770000	46	95357000	129200000	1.35491	GL50803_15520	GL50803_15520	>GL50803_15520 | organism=Giardia_Assemblage_A_isolate_WB | product=Ribosomal protein L21 | location=GLCHR03:1101248-1101727(+) | length=159
10728000	10639000	10292000	13710000	15335000	14366000	no value	no value	33595000	35	10639000	14366000	1.35031	GL50803_6687	GL50803_6687	>GL50803_6687 | organism=Giardia_Assemblage_A_isolate_WB | product=Glyceraldehyde 3-phosphate dehydrogenase | location=GLCHR05:3056628-3057638(-) | length=336
8387000	7586500	8749400	10149000	11221000	12341000	no value	no value	25095000	22	8387000	11221000	1.3379	GL50803_22003	GL50803_22003	>GL50803_22003 | organism=Giardia_Assemblage_A_isolate_WB | product=Ser/Thr protein kinase | location=GLCHR04:733322-735931(-) | length=869
25391000	21521000	22782000	30417000	33950000	30386000	no value	no value	86348000	24	22782000	30417000	1.33513	GL50803_11755	GL50803_11755	>GL50803_11755 | organism=Giardia_Assemblage_A_isolate_WB | product=Hypothetical protein | location=GLCHR02:1131140-1131922(+) | length=260
3764700	3489400	4167900	4943000	no value	no value	no value	no value	11742000	16	3764700	4943000	1.31299	GL50803_21118	GL50803_21118	>GL50803_21118 | organism=Giardia_Assemblage_A_isolate_WB | product=Long chain fatty acid CoA ligase 5 | location=GLCHR05:3954142-3956439(+) | length=765
54387000	55065000	56439000	75225000	70331000	72048000	no value	no value	161260000	88	55065000	72048000	1.30842	GL50803_13791	GL50803_13791	>GL50803_13791 | organism=Giardia_Assemblage_A_isolate_WB | product=ATP-dependent RNA helicase | location=GLCHR04:1739901-1741778(-) | length=625
13992000	15158000	13062000	19722000	15921000	18280000	no value	no value	54105000	61	13992000	18280000	1.30646	GL50803_13771	GL50803_13771	>GL50803_13771 | organism=Giardia_Assemblage_A_isolate_WB | product=Hypothetical protein | location=GLCHR05:4245511-4249503(+) | length=1330
2362800	2521600	2604000	2954500	3235800	3237300	no value	no value	7241500	7	2521600	3235800	1.28323	GL50803_17161	GL50803_17161	>GL50803_17161 | organism=Giardia_Assemblage_A_isolate_WB | product=hypothetical protein | location=GLCHR01:563397-564464(+) | length=355
174900000	151410000	138640000	197560000	177900000	192920000	no value	no value	423440000	69	151410000	192920000	1.27416	GL50803_14699	GL50803_14699	>GL50803_14699 | organism=Giardia_Assemblage_A_isolate_WB | product=Ribosomal protein S23 | location=GLCHR05:1338019-1338450(-) | length=143
51473000	53494000	51702000	64341000	78402000	64893000	no value	no value	162730000	122	51702000	64893000	1.25514	GL50803_10885	GL50803_10885	>GL50803_10885 | organism=Giardia_Assemblage_A_isolate_WB | product=4-alpha-glucanotransferase, amylo-alpha-1,6-glucosidase | location=GLCHR03:1787030-1792225(+) | length=1731
5504700	6437600	6478600	7865100	9187700	8002500	no value	no value	22619000	21	6437600	8002500	1.24309	GL50803_13608	GL50803_13608	>GL50803_13608 | organism=Giardia_Assemblage_A_isolate_WB | product=Acetyl-CoA synthetase | location=GLCHR03:1776507-1778687(-) | length=726
3873900	4073800	4239500	no value	4600000	5438200	no value	no value	15323000	18	4073800	5019100	1.23204	GL50803_15573	GL50803_15573	>GL50803_15573 | organism=Giardia_Assemblage_A_isolate_WB | product=Hypothetical protein | location=GLCHR04:82015-84249(-) | length=744
144190000	130900000	131770000	158280000	172530000	161930000	no value	no value	443570000	89	131770000	161930000	1.22888	GL50803_16265	GL50803_16265	>GL50803_16265 | organism=Giardia_Assemblage_A_isolate_WB | product=Ribosomal protein S3a | location=GLCHR05:1319790-1320536(-) | length=248
3367100	3929700	3440200	4219800	4556300	4057500	no value	no value	10632000	10	3440200	4219800	1.22661	GL50803_5010	GL50803_5010	>GL50803_5010 | organism=Giardia_Assemblage_A_isolate_WB | product=Ser/Thr phosphatase PP2A-2 catalytic subunit | location=CH991767:870099-871133(-) | length=344
3198800	4628000	4276900	5242800	5503300	4442100	no value	no value	17225000	14	4276900	5242800	1.22584	GL50803_14869	GL50803_14869	>GL50803_14869 | organism=Giardia_Assemblage_A_isolate_WB | product=Ribosomal protein L24 | location=GLCHR05:2798657-2799226(+) | length=189
99631000	85672000	97568000	118470000	121890000	119500000	no value	no value	291860000	41	97568000	119500000	1.22479	GL50803_19003	GL50803_19003	>GL50803_19003 | organism=Giardia_Assemblage_A_isolate_WB | product=Ribosomal protein L24A | location=GLCHR05:4082559-4082867(+) | length=102
9074400	12004000	9690300	11863000	11577000	13281000	no value	no value	33490000	26	9690300	11863000	1.22421	GL50803_14375	GL50803_14375	>GL50803_14375 | organism=Giardia_Assemblage_A_isolate_WB | product=Asparaginyl-tRNA synthetase | location=GLCHR03:736922-738568(+) | length=548
2342800	2946800	3097600	3004700	no value	4181300	no value	no value	8861000	9	2946800	3593000	1.21929	GL50803_98054	GL50803_98054	>GL50803_98054 | organism=Giardia_Assemblage_A_isolate_WB | product=Heat shock protein HSP 90-alpha | location=GLCHR05:2514317-2515447(+) | length=376
2096400	1493600	2090600	2548700	2665300	2420200	no value	no value	6354700	7	2090600	2548700	1.21912	GL50803_90872	GL50803_90872	>GL50803_90872 | organism=Giardia_Assemblage_A_isolate_WB | product=Phosphoglycerate kinase | location=GLCHR02:165792-167021(-) | length=409
204310000	162750000	163820000	216660000	191500000	199410000	no value	no value	460910000	38	163820000	199410000	1.21725	GL50803_14171	GL50803_14171	>GL50803_14171 | organism=Giardia_Assemblage_A_isolate_WB | product=Ribosomal protein L37 | location=GLCHR02:895325-895594(-) | length=89
4142800	5457300	4945200	no value	5953600	5981400	no value	no value	14894000	12	4945200	5967500	1.20673	GL50803_15605	GL50803_15605	>GL50803_15605 | organism=Giardia_Assemblage_A_isolate_WB | product=Hypothetical protein | location=GLCHR04:2076446-2077594(+) | length=382
3213800	3591000	3276500	no value	no value	3929100	no value	no value	10006000	9	3276500	3929100	1.19918	GL50803_87928	GL50803_87928	>GL50803_87928 | organism=Giardia_Assemblage_A_isolate_WB | product=Kinase, NEK | location=GLCHR03:1146749-1148146(-) | length=465
5003400	5153300	5169900	5491400	6306200	6157600	no value	no value	19721000	21	5153300	6157600	1.19488	GL50803_31309	GL50803_31309	>GL50803_31309 | organism=Giardia_Assemblage_A_isolate_WB | product=Serine/threonine protein phosphatase 5 | location=GLCHR04:1641463-1643643(-) | length=726
102920000	104410000	90683000	122490000	109010000	140380000	no value	no value	365460000	56	102920000	122490000	1.19015	GL50803_6135	GL50803_6135	>GL50803_6135 | organism=Giardia_Assemblage_A_isolate_WB | product=Ribosomal protein S17 | location=GLCHR05:4086927-4087340(-) | length=137
3028100	2997200	2971500	3563200	3516400	3575400	no value	no value	11090000	12	2997200	3563200	1.18884	GL50803_16820	GL50803_16820	>GL50803_16820 | organism=Giardia_Assemblage_A_isolate_WB | product=Protein 21.1 | location=GLCHR05:3853914-3856274(-) | length=786
2287100	1872500	1747600	no value	2194400	no value	no value	no value	5700200	5	1872500	2194400	1.17191	GL50803_10255	GL50803_10255	>GL50803_10255 | organism=Giardia_Assemblage_A_isolate_WB | product=Translation initiation factor eIF-4A, putative | location=GLCHR01:1336531-1337706(-) | length=391
64279000	52517000	57999000	76005000	66758000	64645000	no value	no value	204220000	48	57999000	66758000	1.15102	GL50803_14827	GL50803_14827	>GL50803_14827 | organism=Giardia_Assemblage_A_isolate_WB | product=Ribosomal protein S11 | location=GLCHR02:38668-39132(-) | length=154
78434000	60715000	56027000	69744000	63182000	71976000	no value	no value	234810000	46	60715000	69744000	1.14871	GL50803_14049	GL50803_14049	>GL50803_14049 | organism=Giardia_Assemblage_A_isolate_WB | product=Ribosomal protein L32 | location=GLCHR04:1407911-1408321(+) | length=136
136120000	129090000	130790000	149670000	156300000	149130000	no value	no value	485220000	292	130790000	149670000	1.14435	GL50803_137716	GL50803_137716	>GL50803_137716 | organism=Giardia_Assemblage_A_isolate_WB | product=Axoneme-associated protein GASP-180 | location=GLCHR05:2250354-2255111(-) | length=1585
9585900	10623000	8914600	23037000	10942000	10776000	no value	no value	26463000	20	9585900	10942000	1.14147	GL50803_8152	GL50803_8152	>GL50803_8152 | organism=Giardia_Assemblage_A_isolate_WB | product=Kinase, NEK | location=GLCHR05:2055340-2057085(+) | length=581
8591400	8425100	8389500	9606000	9850700	8620800	no value	no value	30497000	39	8425100	9606000	1.14016	GL50803_15048	GL50803_15048	>GL50803_15048 | organism=Giardia_Assemblage_A_isolate_WB | product=ATP-dependent RNA helicase-like protein | location=GLCHR05:1698177-1700147(+) | length=656
3727300	3218000	2829300	3655700	4749500	3367600	no value	no value	10102000	14	3218000	3655700	1.13602	GL50803_15148	GL50803_15148	>GL50803_15148 | organism=Giardia_Assemblage_A_isolate_WB | product=Chaperone protein dnaJ | location=GLCHR03:1879451-1881295(-) | length=614
878920000	806830000	835560000	920430000	947680000	1013200000	no value	no value	2270700000	86	835560000	947680000	1.13419	GL50803_16310	GL50803_16310	>GL50803_16310 | organism=Giardia_Assemblage_A_isolate_WB | product=Ribosomal protein L27a | location=GLCHR05:835577-836026(+) | length=149
7910000	7780000	8935000	9057500	8960200	7873000	no value	no value	29226000	36	7910000	8960200	1.13277	GL50803_10976	GL50803_10976	>GL50803_10976 | organism=Giardia_Assemblage_A_isolate_WB | product=Nuclear ATP/GTP-binding protein | location=GLCHR02:315994-320262(-) | length=1422
54006000	54546000	55798000	57770000	61475000	62442000	no value	no value	150430000	21	54546000	61475000	1.12703	GL50803_6022	GL50803_6022	>GL50803_6022 | organism=Giardia_Assemblage_A_isolate_WB | product=Ribosomal protein S20 | location=GLCHR04:727332-727712(-) | length=126
2966500	2569300	2450200	no value	2886900	no value	no value	no value	7280700	6	2569300	2886900	1.12361	GL50803_10780	GL50803_10780	>GL50803_10780 | organism=Giardia_Assemblage_A_isolate_WB | product=Ribosomal protein S27 | location=GLCHR04:1245273-1245647(+) | length=124
30537000	29110000	32441000	31969000	36315000	34261000	no value	no value	110810000	49	30537000	34261000	1.12195	GL50803_17395	GL50803_17395	>GL50803_17395 | organism=Giardia_Assemblage_A_isolate_WB | product=Ribosomal protein L5 | location=GLCHR02:804131-805024(+) | length=297
59088000	59255000	56825000	62890000	66224000	66292000	no value	no value	175390000	64	59088000	66224000	1.12077	GL50803_7999	GL50803_7999	>GL50803_7999 | organism=Giardia_Assemblage_A_isolate_WB | product=Ribosomal protein S3 | location=GLCHR02:1088732-1089385(+) | length=217
33294000	35077000	32054000	35988000	37301000	37636000	no value	no value	101860000	17	33294000	37301000	1.12035	GL50803_15260	GL50803_15260	>GL50803_15260 | organism=Giardia_Assemblage_A_isolate_WB | product=Ribosomal protein S15 | location=GLCHR05:2468341-2468778(-) | length=145
3091900	2811700	2424600	no value	3005500	3247900	no value	no value	9964600	10	2811700	3126700	1.11203	GL50803_9808	GL50803_9808	>GL50803_9808 | organism=Giardia_Assemblage_A_isolate_WB | product=Chaperone protein DnaJ | location=GLCHR05:1713531-1714760(-) | length=409
4986700	4871800	4104000	no value	no value	5392000	no value	no value	12440000	24	4871800	5392000	1.10678	GL50803_41212	GL50803_41212	>GL50803_41212 | organism=Giardia_Assemblage_A_isolate_WB | product=Hypothetical protein | location=CH991767:1106175-1110134(+) | length=1319
21841000	18699000	17970000	21880000	18771000	20624000	no value	no value	52730000	20	18699000	20624000	1.10295	GL50803_6133	GL50803_6133	>GL50803_6133 | organism=Giardia_Assemblage_A_isolate_WB | product=Ribosomal protein L35 | location=GLCHR05:4085972-4086430(-) | length=152
2001900	2223600	2317400	2189100	2692400	no value	no value	no value	6442300	9	2223600	2440750	1.09766	GL50803_101534;GL50803_137737;GL50803_103944;GL50803_134210;GL50803_134209;GL50803_42698;GL50803_98050;GL50803_137728;GL50803_114495;GL50803_137743;GL50803_137742;GL50803_42657;GL50803_102542	GL50803_101534;GL50803_137737;GL50803_103944	>GL50803_101534 | organism=Giardia_Assemblage_A_isolate_WB | product=Kinase, NEK | location=GLCHR02:1091453-1092310(+) | length=285;>GL50803_137737 | organism=Giardia_Assemblage_A_isolate_WB | product=Kinase, NEK | location=GLCHR02:571724-572488(-) | lengt
442330000	430990000	423520000	467950000	458000000	474070000	no value	no value	1324600000	206	430990000	467950000	1.08576	GL50803_112312;GL50803_112304	GL50803_112312;GL50803_112304	>GL50803_112312 | organism=Giardia_Assemblage_A_isolate_WB | product=Elongation factor 1-alpha | location=GLCHR02:65293-66621(+) | length=442;>GL50803_112304 | organism=Giardia_Assemblage_A_isolate_WB | product=Elongation factor 1-alpha | location=GLCHR02:
1420500	1210500	1286400	no value	1392800	no value	no value	no value	3413300	4	1286400	1392800	1.08271	GL50803_4181	GL50803_4181	>GL50803_4181 | organism=Giardia_Assemblage_A_isolate_WB | product=Hypothetical protein | location=GLCHR04:1881967-1883529(+) | length=520
5318400	6481500	6231200	no value	6716900	6751900	no value	no value	18408000	17	6231200	6734400	1.08075	GL50803_17501	GL50803_17501	>GL50803_17501 | organism=Giardia_Assemblage_A_isolate_WB | product=Hypothetical protein | location=GLCHR01:1282149-1283678(-) | length=509
85174000	86149000	74521000	90206000	107510000	91908000	no value	no value	238050000	76	85174000	91908000	1.07906	GL50803_42357	GL50803_42357	>GL50803_42357 | organism=Giardia_Assemblage_A_isolate_WB | product=Hypothetical protein | location=GLCHR03:1245244-1248321(-) | length=1025
274650000	325110000	336590000	353430000	347800000	350580000	no value	no value	967070000	55	325110000	350580000	1.07834	GL50803_5845	GL50803_5845	>GL50803_5845 | organism=Giardia_Assemblage_A_isolate_WB | product=Ribosomal protein S8 | location=GLCHR03:910371-910895(-) | length=174
76532000	88442000	77061000	82706000	80278000	86290000	no value	no value	244110000	43	77061000	82706000	1.07325	GL50803_4652	GL50803_4652	>GL50803_4652 | organism=Giardia_Assemblage_A_isolate_WB | product=Ribosomal protein S16 | location=GLCHR01:702428-702904(+) | length=158
5021400	7786200	8260400	6727000	8311400	9694100	no value	109	25527000	27	7786200	8311400	1.06745	GL50803_27602	GL50803_27602	>GL50803_27602 | organism=Giardia_Assemblage_A_isolate_WB | product=Hypothetical protein | location=GLCHR04:2282398-2284935(-) | length=845
4128900	4981800	4425700	4030800	4978600	4721700	no value	no value	18651000	18	4425700	4721700	1.06688	GL50803_12148	GL50803_12148	>GL50803_12148 | organism=Giardia_Assemblage_A_isolate_WB | product=Kinase, NEK | location=GLCHR03:662366-664723(-) | length=785
5278700	4166400	4610900	5059600	4766900	no value	no value	no value	14470000	11	4610900	4913250	1.06557	GL50803_16468	GL50803_16468	>GL50803_16468 | organism=Giardia_Assemblage_A_isolate_WB | product=Cathepsin B precursor | location=GLCHR05:2338598-2339515(+) | length=305
15301000	12973000	12985000	24518000	13742000	11663000	no value	no value	36653000	33	12985000	13742000	1.0583	GL50803_16575;GL50803_3470	GL50803_16575	>GL50803_16575 | organism=Giardia_Assemblage_A_isolate_WB | product=ABC transporter family protein | location=GLCHR05:1722887-1726144(-) | length=1085
2104800	2221600	1973300	no value	2297300	2144000	no value	no value	6590900	7	2104800	2220650	1.05504	GL50803_17417	GL50803_17417	>GL50803_17417 | organism=Giardia_Assemblage_A_isolate_WB | product=Kinase, CMGC DYRK | location=GLCHR04:1884217-1886304(+) | length=695
51767000	52865000	50019000	54530000	52781000	55130000	no value	no value	137690000	45	51767000	54530000	1.05337	GL50803_4547	GL50803_4547	>GL50803_4547 | organism=Giardia_Assemblage_A_isolate_WB | product=Ribosomal protein S9 | location=GLCHR01:949940-950509(-) | length=189
894680000	1058700000	959480000	962400000	997670000	997650000	no value	no value	2701900000	157	959480000	997650000	1.03978	GL50803_10370	GL50803_10370	>GL50803_10370 | organism=Giardia_Assemblage_A_isolate_WB | product=ATP/GTP binding protein, putative | location=GLCHR04:1125269-1126630(+) | length=453
18603000	16267000	19173000	13400000	19332000	21158000	no value	no value	63416000	67	18603000	19332000	1.03919	GL50803_115052;GL50803_41118;GL50803_28906	GL50803_115052	>GL50803_115052 | organism=Giardia_Assemblage_A_isolate_WB | product=Multidrug resistance-associated protein 1 | location=GLCHR02:845646-850442(+) | length=1598
7207600	8063100	8605100	8363800	7957200	11380000	no value	no value	30485000	33	8063100	8363800	1.03729	GL50803_16311	GL50803_16311	>GL50803_16311 | organism=Giardia_Assemblage_A_isolate_WB | product=Centromere/microtubule binding protein CBF5 | location=GLCHR05:834235-835500(+) | length=421
31932000	38857000	38867000	38666000	40070000	43576000	no value	no value	137310000	53	38857000	40070000	1.03122	GL50803_16779	GL50803_16779	>GL50803_16779 | organism=Giardia_Assemblage_A_isolate_WB | product=Cathepsin B precursor | location=GLCHR04:2538162-2539058(+) | length=298
70096000	58114000	74814000	71682000	72180000	74041000	no value	no value	189270000	25	70096000	72180000	1.02973	GL50803_16652	GL50803_16652	>GL50803_16652 | organism=Giardia_Assemblage_A_isolate_WB | product=Ribosomal protein S13 | location=GLCHR05:3812245-3812709(-) | length=154
31780000	31608000	31092000	33986000	32195000	32371000	no value	no value	110470000	81	31608000	32371000	1.02414	GL50803_94463	GL50803_94463	>GL50803_94463 | organism=Giardia_Assemblage_A_isolate_WB | product=Hypothetical protein | location=GLCHR04:412122-413564(+) | length=480
5194800	5045500	4278100	4940000	5352600	no value	no value	no value	13563000	7	5045500	5146300	1.01998	GL50803_7766	GL50803_7766	>GL50803_7766 | organism=Giardia_Assemblage_A_isolate_WB | product=Ribosomal protein SA | location=GLCHR05:3726722-3727459(+) | length=245
2766000	3264100	3050700	no value	3088500	no value	no value	no value	9138700	16	3050700	3088500	1.01239	GL50803_16926	GL50803_16926	>GL50803_16926 | organism=Giardia_Assemblage_A_isolate_WB | product=Hypothetical protein | location=GLCHR01:937303-938817(-) | length=504
909570000	630180000	753960000	762210000	592830000	867590000	no value	no value	2323200000	70	753960000	762210000	1.01094	GL50803_135231;GL50803_14212	GL50803_135231;GL50803_14212	>GL50803_135231 | organism=Giardia_Assemblage_A_isolate_WB | product=Histone H3 | location=GLCHR04:220892-221332(+) | length=146;>GL50803_14212 | organism=Giardia_Assemblage_A_isolate_WB | product=Histone H3 | location=GLCHR04:582567-583136(-) | length=189
5577100	5205400	5625100	5630100	5297800	7592500	no value	no value	20810000	28	5577100	5630100	1.0095	GL50803_17097	GL50803_17097	>GL50803_17097 | organism=Giardia_Assemblage_A_isolate_WB | product=Protein 21.1 | location=GLCHR03:1760044-1764417(+) | length=1457
27073000	25469000	31861000	27096000	27294000	27879000	no value	no value	86452000	41	27073000	27294000	1.00816	GL50803_10570	GL50803_10570	>GL50803_10570 | organism=Giardia_Assemblage_A_isolate_WB | product=FKBP-type peptidyl-prolyl cis-trans isomerase | location=GLCHR01:755256-756320(-) | length=354
12111000	11193000	11362000	11099000	11380000	12321000	no value	no value	34371000	25	11362000	11380000	1.00158	GL50803_135003;GL50803_135002;GL50803_135001	GL50803_135003;GL50803_135002;GL50803_135001	>GL50803_135003 | organism=Giardia_Assemblage_A_isolate_WB | product=Histone H4 | location=CH991767:467222-467521(-) | length=99;>GL50803_135002 | organism=Giardia_Assemblage_A_isolate_WB | product=Histone H4 | location=CH991767:463089-463388(+) | length=9
693430000	608960000	615570000	613170000	585190000	616260000	no value	no value	1928000000	209	615570000	613170000	0.996101	GL50803_16525	GL50803_16525	>GL50803_16525 | organism=Giardia_Assemblage_A_isolate_WB | product=Ribosomal protein L3 | location=GLCHR04:2485220-2486359(+) | length=379
5122800	4949200	4186100	4918300	no value	no value	no value	no value	15290000	20	4949200	4918300	0.993757	GL50803_40014	GL50803_40014	>GL50803_40014 | organism=Giardia_Assemblage_A_isolate_WB | product=Protein 21.1 | location=GLCHR04:1449306-1452533(+) | length=1075
5242300	4610000	4223000	4579600	4038600	5351600	no value	no value	19496000	15	4610000	4579600	0.993406	GL50803_7778	GL50803_7778	>GL50803_7778 | organism=Giardia_Assemblage_A_isolate_WB | product=Hypothetical protein | location=GLCHR05:3976916-3977719(-) | length=267
2910900000	2086900000	2014100000	2156700000	2072900000	2035100000	no value	no value	1916200000	108	2086900000	2072900000	0.993291	GL50803_16504	GL50803_16504	>GL50803_16504 | organism=Giardia_Assemblage_A_isolate_WB | product=Hypothetical protein | location=GLCHR04:472479-475139(-) | length=886
3294400	2700200	3207800	3577500	3180800	2905100	no value	no value	11719000	12	3207800	3180800	0.991583	GL50803_16844	GL50803_16844	>GL50803_16844 | organism=Giardia_Assemblage_A_isolate_WB | product=Hypothetical protein | location=GLCHR04:2361061-2362035(+) | length=324
3203200	3985900	3124600	3166600	3073600	3511700	no value	no value	11802000	19	3203200	3166600	0.988574	GL50803_8174	GL50803_8174	>GL50803_8174 | organism=Giardia_Assemblage_A_isolate_WB | product=Protein 21.1 | location=GLCHR05:1751541-1754045(-) | length=834
3521100	4810500	4029200	no value	3971500	no value	no value	no value	11513000	6	4029200	3971500	0.98568	GL50803_16160	GL50803_16160	>GL50803_16160 | organism=Giardia_Assemblage_A_isolate_WB | product=Cathepsin B precursor | location=GLCHR03:1690200-1691282(-) | length=360
347450000	352380000	361830000	333680000	346570000	355100000	no value	no value	1204800000	107	352380000	346570000	0.983512	GL50803_14620	GL50803_14620	>GL50803_14620 | organism=Giardia_Assemblage_A_isolate_WB | product=Ribosomal protein S6 | location=GLCHR01:1441844-1442590(+) | length=248
2445000	2698500	2260300	2518900	no value	2275200	no value	no value	7993100	16	2445000	2397050	0.980389	GL50803_11043	GL50803_11043	>GL50803_11043 | organism=Giardia_Assemblage_A_isolate_WB | product=Fructose-bisphosphate aldolase | location=GLCHR03:1152763-1153734(+) | length=323
9218400	7900400	7570500	7722200	6968000	8294300	no value	no value	29237000	21	7900400	7722200	0.977444	GL50803_1345	GL50803_1345	>GL50803_1345 | organism=Giardia_Assemblage_A_isolate_WB | product=Ribosomal protein L10a | location=GLCHR05:3788386-3789051(-) | length=221
5295600	4336000	4743900	4016200	4724300	4633200	no value	no value	17759000	16	4743900	4633200	0.976665	GL50803_5942	GL50803_5942	>GL50803_5942 | organism=Giardia_Assemblage_A_isolate_WB | product=Polyadenylate-binding protein, putative | location=GLCHR01:642027-643355(-) | length=442
15474000	17252000	13906000	10528000	15100000	15226000	no value	no value	51252000	41	15474000	15100000	0.97583	GL50803_9062;GL50803_30476	GL50803_9062	>GL50803_9062 | organism=Giardia_Assemblage_A_isolate_WB | product=Long chain fatty acid CoA ligase 5 | location=GLCHR02:1442704-1445265(-) | length=853
85487000	77219000	77052000	70005000	75127000	81601000	no value	no value	276910000	53	77219000	75127000	0.972908	GL50803_14019	GL50803_14019	>GL50803_14019 | organism=Giardia_Assemblage_A_isolate_WB | product=Cathepsin B precursor | location=GLCHR04:2314738-2315640(-) | length=300
26736000	22390000	22231000	21809000	18394000	21763000	no value	no value	83565000	44	22390000	21763000	0.971996	GL50803_5883	GL50803_5883	>GL50803_5883 | organism=Giardia_Assemblage_A_isolate_WB | product=Hypothetical protein | location=GLCHR01:931872-933560(+) | length=562
34244000	34780000	33711000	33065000	31964000	34042000	no value	no value	136010000	42	34244000	33065000	0.965571	GL50803_92223	GL50803_92223	>GL50803_92223 | organism=Giardia_Assemblage_A_isolate_WB | product=ABC transporter family protein | location=GLCHR02:555290-558115(-) | length=941
8292200	7901500	7343000	7596600	6547800	8792700	no value	no value	25638000	26	7901500	7596600	0.961412	GL50803_16935	GL50803_16935	>GL50803_16935 | organism=Giardia_Assemblage_A_isolate_WB | product=Hypothetical protein | location=GLCHR03:1046378-1049002(+) | length=874
5109700	5353500	4897500	4909500	no value	no value	no value	no value	15581000	11	5109700	4909500	0.96082	GL50803_5649	GL50803_5649	>GL50803_5649 | organism=Giardia_Assemblage_A_isolate_WB | product=Alpha-10 giardin | location=GLCHR05:1209188-1210174(-) | length=328
5819700	6930700	6162300	no value	6425400	5404700	no value	no value	23503000	19	6162300	5915050	0.959877	GL50803_7126	GL50803_7126	>GL50803_7126 | organism=Giardia_Assemblage_A_isolate_WB | product=Hypothetical protein | location=GLCHR02:1294037-1295311(-) | length=424
232600000	250410000	238580000	227590000	242520000	225460000	no value	no value	922400000	36	238580000	227590000	0.953936	GL50803_5517	GL50803_5517	>GL50803_5517 | organism=Giardia_Assemblage_A_isolate_WB | product=Ribosomal protein L37a | location=GLCHR05:3137049-3137333(+) | length=94
801470000	725020000	752340000	741050000	579400000	716990000	no value	no value	2450300000	111	752340000	716990000	0.953013	GL50803_16431	GL50803_16431	>GL50803_16431 | organism=Giardia_Assemblage_A_isolate_WB | product=Ribosomal protein L19 | location=GLCHR02:91793-92383(-) | length=196
5904200	6095900	6186600	no value	5255400	6349100	no value	no value	21934000	13	6095900	5802250	0.951828	GL50803_15869	GL50803_15869	>GL50803_15869 | organism=Giardia_Assemblage_A_isolate_WB | product=GTP-binding nuclear protein RAN/TC4 | location=GLCHR05:1308332-1309012(+) | length=226
5658300	6086000	5810600	no value	5960600	5089700	no value	no value	21108000	23	5810600	5525150	0.950874	GL50803_6939	GL50803_6939	>GL50803_6939 | organism=Giardia_Assemblage_A_isolate_WB | product=Dynein intermediate chain | location=GLCHR05:3930173-3932056(+) | length=627
2557100	2323300	3064000	1976200	2424000	3335300	no value	no value	8988700	14	2557100	2424000	0.947949	GL50803_14818	GL50803_14818	>GL50803_14818 | organism=Giardia_Assemblage_A_isolate_WB | product=Hypothetical protein | location=GLCHR01:392620-395004(+) | length=794
3293300	3795400	3334600	no value	no value	3154300	no value	no value	11609000	11	3334600	3154300	0.945931	GL50803_28954	GL50803_28954	>GL50803_28954 | organism=Giardia_Assemblage_A_isolate_WB | product=hypothetical protein | location=GLCHR04:19391-21043(-) | length=550
263890000	217560000	227550000	252980000	213010000	214210000	no value	no value	628630000	30	227550000	214210000	0.941375	GL50803_36069	GL50803_36069	>GL50803_36069 | organism=Giardia_Assemblage_A_isolate_WB | product=Ribosomal protein L34 | location=GLCHR04:1421273-1421635(-) | length=120
671080000	558320000	588650000	600030000	550370000	549940000	no value	no value	1561800000	71	588650000	550370000	0.93497	GL50803_10428	GL50803_10428	>GL50803_10428 | organism=Giardia_Assemblage_A_isolate_WB | product=Ribosomal protein L10 | location=GLCHR04:1363733-1364365(-) | length=210
4619800	5384300	5416200	5025000	4013500	5527500	no value	no value	15763000	8	5384300	5025000	0.933269	GL50803_13413	GL50803_13413	>GL50803_13413 | organism=Giardia_Assemblage_A_isolate_WB | product=Hypothetical protein | location=GLCHR05:3145455-3146006(-) | length=183
6373700	6596300	7342900	6143000	no value	no value	no value	no value	21998000	20	6596300	6143000	0.93128	GL50803_16998	GL50803_16998	>GL50803_16998 | organism=Giardia_Assemblage_A_isolate_WB | product=Hypothetical protein | location=GLCHR04:1269032-1270858(+) | length=608
19114000	21113000	19679000	18293000	20283000	17006000	no value	no value	64268000	39	19679000	18293000	0.92957	GL50803_10577;GL50803_201407166222YEAST	GL50803_10577	>GL50803_10577 | organism=Giardia_Assemblage_A_isolate_WB | product=Nucleolar protein NOP5 | location=GLCHR01:745277-746773(-) | length=498
46738000	45249000	42895000	42148000	37520000	41979000	no value	no value	145050000	46	45249000	41979000	0.927733	GL50803_17056	GL50803_17056	>GL50803_17056 | organism=Giardia_Assemblage_A_isolate_WB | product=Ribosomal protein L9 | location=GLCHR05:1003973-1004530(-) | length=185
20398000	16977000	15805000	16990000	14143000	15634000	no value	no value	52058000	17	16977000	15634000	0.920893	GL50803_11247	GL50803_11247	>GL50803_11247 | organism=Giardia_Assemblage_A_isolate_WB | product=Ribosomal protein L13a | location=GLCHR04:2660666-2661259(+) | length=197
3165700	3870400	3173800	2949500	2919600	2856400	no value	no value	11459000	13	3173800	2919600	0.919907	GL50803_16817	GL50803_16817	>GL50803_16817 | organism=Giardia_Assemblage_A_isolate_WB | product=Transglutaminase/protease, putative | location=GLCHR05:3836233-3837606(-) | length=457
12788000	10339000	10645000	9792100	8657400	9832800	no value	no value	31081000	10	10645000	9792100	0.919878	GL50803_8048	GL50803_8048	>GL50803_8048 | organism=Giardia_Assemblage_A_isolate_WB | product=Hypothetical protein | location=GLCHR01:1444829-1446064(-) | length=411
79594000	68716000	69788000	61777000	64163000	67522000	no value	no value	218930000	63	69788000	64163000	0.919399	GL50803_8118	GL50803_8118	>GL50803_8118 | organism=Giardia_Assemblage_A_isolate_WB | product=Ribosomal protein S2 | location=GLCHR05:3165605-3166333(-) | length=242
2978200	2587800	2673900	no value	2452100	no value	no value	no value	7901300	6	2673900	2452100	0.91705	GL50803_10572	GL50803_10572	>GL50803_10572 | organism=Giardia_Assemblage_A_isolate_WB | product=Hypothetical protein | location=GLCHR01:751890-752867(-) | length=325
87535000	92463000	91645000	84041000	86644000	82351000	no value	no value	306370000	112	91645000	84041000	0.917028	GL50803_10870	GL50803_10870	>GL50803_10870 | organism=Giardia_Assemblage_A_isolate_WB | product=Aspartyl-tRNA synthetase | location=GLCHR03:1808321-1809988(-) | length=555
9471200	9284500	9500200	7712600	no value	9636800	no value	no value	27406000	14	9471200	8674700	0.915903	GL50803_14566	GL50803_14566	>GL50803_14566 | organism=Giardia_Assemblage_A_isolate_WB | product=Dipeptidyl-peptidase I precursor | location=GLCHR04:927627-929252(+) | length=541
22848000	26139000	25495000	23328000	19133000	23977000	no value	no value	80851000	62	25495000	23328000	0.915003	GL50803_10911	GL50803_10911	>GL50803_10911 | organism=Giardia_Assemblage_A_isolate_WB | product=Protein 21.1 | location=GLCHR05:2686379-2689537(-) | length=1052
20664000	18101000	17184000	16364000	17910000	16502000	no value	no value	58078000	16	18101000	16502000	0.911662	GL50803_5593	GL50803_5593	>GL50803_5593 | organism=Giardia_Assemblage_A_isolate_WB | product=Ribosomal protein L11 | location=GLCHR05:3392830-3393351(-) | length=173
7284500	7258200	5712400	7655200	6556900	5469600	no value	no value	21874000	20	7258200	6556900	0.903378	GL50803_17096	GL50803_17096	>GL50803_17096 | organism=Giardia_Assemblage_A_isolate_WB | product=Protein 21.1 | location=GLCHR03:1757632-1759914(-) | length=760
64166000	71448000	70338000	63532000	67734000	60591000	no value	no value	209130000	57	70338000	63532000	0.903239	GL50803_21628	GL50803_21628	>GL50803_21628 | organism=Giardia_Assemblage_A_isolate_WB | product=Hypothetical protein | location=GLCHR03:260572-261723(-) | length=383
11474000	8477700	9063600	10053000	8183800	8103200	no value	no value	32050000	24	9063600	8183800	0.90293	GL50803_17277	GL50803_17277	>GL50803_17277 | organism=Giardia_Assemblage_A_isolate_WB | product=Phospholipase B | location=GLCHR05:2242831-2244537(-) | length=568
14039000	13392000	13854000	12507000	10689000	13051000	no value	no value	47160000	30	13854000	12507000	0.902772	GL50803_16906	GL50803_16906	>GL50803_16906 | organism=Giardia_Assemblage_A_isolate_WB | product=Phosphatidate cytidylyltransferase | location=GLCHR03:241108-242238(-) | length=376
113140000	105910000	112220000	109480000	101150000	99899000	no value	no value	332540000	42	112220000	101150000	0.901354	GL50803_10367	GL50803_10367	>GL50803_10367 | organism=Giardia_Assemblage_A_isolate_WB | product=Ribosomal protein S24 | location=GLCHR04:1129929-1130327(+) | length=132
2935400	3426700	3360500	3010300	2917000	3057700	no value	no value	10632000	13	3360500	3010300	0.895789	GL50803_9296	GL50803_9296	>GL50803_9296 | organism=Giardia_Assemblage_A_isolate_WB | product=Hypothetical protein | location=GLCHR05:2426837-2427562(-) | length=241
8743400	6607200	6624000	no value	5926700	no value	no value	no value	21837000	11	6624000	5926700	0.894731	GL50803_5785	GL50803_5785	>GL50803_5785 | organism=Giardia_Assemblage_A_isolate_WB | product=Hypothetical protein | location=GLCHR03:1042209-1042889(+) | length=226
5130200	4932300	4075400	3219200	4411200	4471400	no value	no value	15221000	17	4932300	4411200	0.89435	GL50803_12229	GL50803_12229	>GL50803_12229 | organism=Giardia_Assemblage_A_isolate_WB | product=Hypothetical protein | location=GLCHR04:2085169-2086008(-) | length=279
30608000	27935000	29226000	26089000	20904000	28279000	no value	no value	99977000	61	29226000	26089000	0.892664	GL50803_15213	GL50803_15213	>GL50803_15213 | organism=Giardia_Assemblage_A_isolate_WB | product=Hypothetical protein | location=GLCHR01:1236359-1238212(+) | length=617
42160000	36324000	36701000	33440000	32141000	32744000	no value	no value	116610000	37	36701000	32744000	0.892183	GL50803_5947	GL50803_5947	>GL50803_5947 | organism=Giardia_Assemblage_A_isolate_WB | product=Ribosomal protein L35a | location=GLCHR01:635668-636039(+) | length=123
5708800	5911400	6719000	no value	5096000	5449300	no value	no value	20358000	17	5911400	5272650	0.891946	GL50803_16766	GL50803_16766	>GL50803_16766 | organism=Giardia_Assemblage_A_isolate_WB | product=Lysyl-tRNA synthetase | location=GLCHR05:3606086-3607816(-) | length=576
6636500	7047800	6180600	no value	5893300	no value	no value	no value	19662000	12	6636500	5893300	0.888013	GL50803_11554	GL50803_11554	>GL50803_11554 | organism=Giardia_Assemblage_A_isolate_WB | product=Kinase, NEK | location=GLCHR03:959817-960638(+) | length=273
80399000	79347000	80694000	71263000	76257000	71237000	no value	no value	312740000	65	80399000	71263000	0.886367	GL50803_15551	GL50803_15551	>GL50803_15551 | organism=Giardia_Assemblage_A_isolate_WB | product=Ribosomal protein S18 | location=GLCHR01:1044604-1045068(-) | length=154
11678000	12478000	12316000	10896000	8836800	10978000	no value	no value	36767000	26	12316000	10896000	0.884703	GL50803_7188	GL50803_7188	>GL50803_7188 | organism=Giardia_Assemblage_A_isolate_WB | product=Hypothetical protein | location=GLCHR05:4029727-4033038(-) | length=1103
266150000	291320000	300500000	317940000	196810000	no value	no value	no value	645760000	18	291320000	257375000	0.883479	GL50803_13215	GL50803_13215	>GL50803_13215 | organism=Giardia_Assemblage_A_isolate_WB | product=Kinase, NEK | location=GLCHR03:1184514-1186421(-) | length=635
22328000	14306000	16235000	14341000	11421000	18282000	no value	no value	57073000	14	16235000	14341000	0.883338	GL50803_8627	GL50803_8627	>GL50803_8627 | organism=Giardia_Assemblage_A_isolate_WB | product=Hypothetical protein | location=GLCHR01:242803-243576(-) | length=257
2522300	2855000	2667500	2308500	2349700	2703800	no value	no value	9186600	13	2667500	2349700	0.880862	GL50803_7537	GL50803_7537	>GL50803_7537 | organism=Giardia_Assemblage_A_isolate_WB | product=Kinase, CK1 Casein kinase | location=GLCHR03:281585-282790(-) | length=401
29614000	30286000	31018000	28228000	26461000	26008000	no value	153	91376000	55	30286000	26461000	0.873704	GL50803_12981	GL50803_12981	>GL50803_12981 | organism=Giardia_Assemblage_A_isolate_WB | product=Ribosomal protein S5 | location=CH991769:654358-654930(+) | length=190
2120000	2655200	2068200	no value	1839700	no value	no value	no value	6600800	10	2120000	1839700	0.867783	GL50803_16376	GL50803_16376	>GL50803_16376 | organism=Giardia_Assemblage_A_isolate_WB | product=ATP-dependent RNA helicase p47, putative | location=GLCHR05:1276972-1278522(+) | length=516
11675000	13467000	10723000	5292500	10144000	10120000	no value	no value	38330000	29	11675000	10120000	0.866809	GL50803_9011	GL50803_9011	>GL50803_9011 | organism=Giardia_Assemblage_A_isolate_WB | product=Glycyl-tRNA synthetase | location=GLCHR03:556911-558776(+) | length=621
4422800	4087000	4776500	no value	3803600	no value	no value	no value	12167000	17	4422800	3803600	0.859998	GL50803_114210	GL50803_114210	>GL50803_114210 | organism=Giardia_Assemblage_A_isolate_WB | product=Hypothetical protein | location=GLCHR02:262728-265994(+) | length=1088
2436800	3469500	3839800	no value	2977000	no value	no value	no value	8827400	8	3469500	2977000	0.858049	GL50803_8955	GL50803_8955	>GL50803_8955 | organism=Giardia_Assemblage_A_isolate_WB | product=Hypothetical protein | location=GLCHR01:395057-397213(+) | length=718
8475700	8434300	7108500	7226000	7141100	7727800	no value	no value	26000000	17	8434300	7226000	0.85674	GL50803_10196	GL50803_10196	>GL50803_10196 | organism=Giardia_Assemblage_A_isolate_WB | product=Hypothetical protein | location=GLCHR01:725572-726066(+) | length=164
15619000	13270000	14044000	10619000	12881000	12032000	no value	no value	39792000	31	14044000	12032000	0.856736	GL50803_17054	GL50803_17054	>GL50803_17054 | organism=Giardia_Assemblage_A_isolate_WB | product=Acidic ribosomal protein P0 | location=GLCHR05:1006646-1007626(+) | length=326
33920000	32363000	39453000	26683000	28953000	30138000	no value	no value	134350000	38	33920000	28953000	0.853567	GL50803_11311	GL50803_11311	>GL50803_11311 | organism=Giardia_Assemblage_A_isolate_WB | product=Kinase, NEK | location=GLCHR04:1410150-1411253(+) | length=367
3588600	3187300	4087100	3972500	3055000	2606100	no value	no value	12627000	14	3588600	3055000	0.851307	GL50803_33866	GL50803_33866	>GL50803_33866 | organism=Giardia_Assemblage_A_isolate_WB | product=Hypothetical protein | location=CH991769:654992-657058(+) | length=688
480160000	477720000	505470000	395320000	423590000	408200000	no value	no value	1390700000	114	480160000	408200000	0.850133	GL50803_17547	GL50803_17547	>GL50803_17547 | organism=Giardia_Assemblage_A_isolate_WB | product=Ribosomal protein L4 | location=GLCHR05:2867111-2868061(-) | length=316
47092000	51849000	51303000	43560000	41841000	45386000	no value	no value	146880000	38	51303000	43560000	0.849073	GL50803_19436	GL50803_19436	>GL50803_19436 | organism=Giardia_Assemblage_A_isolate_WB | product=Ribosomal protein L7 | location=GLCHR04:2481439-2482146(+) | length=235
2226500	2352100	2249200	2077900	no value	1690500	no value	no value	6428600	3	2249200	1884200	0.83772	GL50803_17375	GL50803_17375	>GL50803_17375 | organism=Giardia_Assemblage_A_isolate_WB | product=Hypothetical protein | location=GLCHR04:2208642-2209730(-) | length=362
7175900	8201500	7647000	no value	6390200	no value	no value	no value	21551000	16	7647000	6390200	0.835648	GL50803_10524	GL50803_10524	>GL50803_10524 | organism=Giardia_Assemblage_A_isolate_WB | product=Hypothetical protein | location=GLCHR05:4283113-4283865(-) | length=250
4983200	3597800	3503700	no value	no value	2995400	no value	no value	12024000	12	3597800	2995400	0.832564	GL50803_38519	GL50803_38519	>GL50803_38519 | organism=Giardia_Assemblage_A_isolate_WB | product=Hypothetical protein | location=GLCHR04:1934994-1936838(-) | length=614
103900000	118640000	112990000	93772000	92208000	95522000	no value	no value	362400000	142	112990000	93772000	0.829914	GL50803_16824;GL50803_24412	GL50803_16824	>GL50803_16824 | organism=Giardia_Assemblage_A_isolate_WB | product=Kinase, NEK | location=GLCHR04:11022-13493(-) | length=823
45629000	41126000	42441000	36578000	32267000	34892000	no value	no value	146700000	76	42441000	34892000	0.82213	GL50803_17304	GL50803_17304	>GL50803_17304 | organism=Giardia_Assemblage_A_isolate_WB | product=Alpha adaptin | location=GLCHR02:550302-552653(+) | length=783
5697800	4933200	5528500	5037900	3956300	no value	no value	no value	17219000	18	5528500	4497100	0.813439	GL50803_2822	GL50803_2822	>GL50803_2822 | organism=Giardia_Assemblage_A_isolate_WB | product=hypothetical protein | location=GLCHR04:1209501-1210430(-) | length=309
115870000	112180000	106350000	89011000	90327000	92446000	no value	no value	364010000	136	112180000	90327000	0.805197	GL50803_16595	GL50803_16595	>GL50803_16595 | organism=Giardia_Assemblage_A_isolate_WB | product=Liver stage antigen-like protein | location=GLCHR03:1265109-1270544(+) | length=1811
2795700	2920000	3009600	2347900	no value	no value	no value	no value	8457500	7	2920000	2347900	0.804075	GL50803_8794	GL50803_8794	>GL50803_8794 | organism=Giardia_Assemblage_A_isolate_WB | product=Nucleolar GAR1-like protein, putative | location=GLCHR02:591354-591905(+) | length=183
4757200	5063200	5592500	no value	no value	4070300	no value	no value	15109000	17	5063200	4070300	0.803899	GL50803_115245	GL50803_115245	>GL50803_115245 | organism=Giardia_Assemblage_A_isolate_WB | product=Coiled-coil protein | location=GLCHR03:1886970-1890212(-) | length=1080
35480000	34010000	30697000	24844000	27323000	29616000	no value	185	93473000	28	34010000	27323000	0.803381	GL50803_7035	GL50803_7035	>GL50803_7035 | organism=Giardia_Assemblage_A_isolate_WB | product=Hypothetical protein | location=GLCHR01:306154-307143(+) | length=329
18335000	14901000	15508000	12424000	9548100	12400000	no value	no value	54677000	27	15508000	12400000	0.799587	GL50803_93548	GL50803_93548	>GL50803_93548 | organism=Giardia_Assemblage_A_isolate_WB | product=Phospholipase B | location=GLCHR04:2373776-2375410(+) | length=544
74248000	71551000	79386000	56982000	59364000	64072000	no value	no value	232340000	61	74248000	59364000	0.799537	GL50803_14868	GL50803_14868	>GL50803_14868 | organism=Giardia_Assemblage_A_isolate_WB | product=Hypothetical protein | location=GLCHR05:2799375-2800898(+) | length=507
4513800	5125700	6956900	4076400	no value	no value	no value	no value	16444000	15	5125700	4076400	0.795286	GL50803_10221	GL50803_10221	>GL50803_10221 | organism=Giardia_Assemblage_A_isolate_WB | product=hypothetical protein | location=GLCHR01:903064-904068(-) | length=334
7663400	8529500	8031700	5897600	7472400	6356600	no value	no value	25065000	12	8031700	6356600	0.791439	GL50803_12035	GL50803_12035	>GL50803_12035 | organism=Giardia_Assemblage_A_isolate_WB | product=Hypothetical protein | location=GLCHR03:1655388-1656083(+) | length=231
11783000	12733000	14415000	10380000	9328900	10041000	no value	no value	42225000	27	12733000	10041000	0.788581	GL50803_97219	GL50803_97219	>GL50803_97219 | organism=Giardia_Assemblage_A_isolate_WB | product=Fibrillarin-like pre-rRNA processing protein Narcisi et al | location=GLCHR05:4262865-4263848(-) | length=327
4628200	4952500	5684100	no value	no value	3903200	no value	no value	15198000	19	4952500	3903200	0.788127	GL50803_16054	GL50803_16054	>GL50803_16054 | organism=Giardia_Assemblage_A_isolate_WB | product=Hypothetical protein | location=GLCHR05:1857450-1858088(-) | length=212
29171000	29395000	26775000	22968000	23980000	21686000	no value	no value	84231000	54	29171000	22968000	0.787357	GL50803_113553	GL50803_113553	>GL50803_113553 | organism=Giardia_Assemblage_A_isolate_WB | product=Kinase, NEK | location=GLCHR03:476501-478453(+) | length=650
28175000	24952000	26021000	16914000	20424000	22518000	no value	no value	98035000	63	26021000	20424000	0.784904	GL50803_16648	GL50803_16648	>GL50803_16648 | organism=Giardia_Assemblage_A_isolate_WB | product=Hypothetical protein | location=GLCHR05:3785863-3788181(-) | length=772
12788000	11355000	10606000	10842000	8904200	7629100	no value	no value	38223000	41	11355000	8904200	0.784166	GL50803_86681	GL50803_86681	>GL50803_86681 | organism=Giardia_Assemblage_A_isolate_WB | product=Glutaminyl-tRNA synthetase | location=GLCHR05:3469699-3471807(-) | length=702
105980000	94559000	91868000	73945000	73877000	76427000	no value	no value	306510000	75	94559000	73945000	0.781999	GL50803_11359	GL50803_11359	>GL50803_11359 | organism=Giardia_Assemblage_A_isolate_WB | product=Ribosomal protein S4 | location=GLCHR04:195899-196705(-) | length=268
8238100	10283000	8342600	6520600	no value	no value	no value	no value	27905000	18	8342600	6520600	0.781603	GL50803_14938	GL50803_14938	>GL50803_14938 | organism=Giardia_Assemblage_A_isolate_WB | product=Ribosomal protein L12 | location=GLCHR02:1255610-1256158(+) | length=182
57748000	57246000	58403000	45625000	45107000	40307000	no value	no value	199690000	140	57748000	45107000	0.781101	GL50803_14872	GL50803_14872	>GL50803_14872 | organism=Giardia_Assemblage_A_isolate_WB | product=Protein 21.1 | location=GLCHR05:2791061-2794816(+) | length=1251
308530000	277270000	281300000	199910000	218920000	232280000	no value	no value	1214500000	63	281300000	218920000	0.778244	GL50803_16086	GL50803_16086	>GL50803_16086 | organism=Giardia_Assemblage_A_isolate_WB | product=Ribosomal protein L2 | location=GLCHR05:1431827-1432582(+) | length=251
619540000	543360000	568770000	474690000	440090000	417630000	no value	no value	1490100000	62	568770000	440090000	0.773757	GL50803_15046	GL50803_15046	>GL50803_15046 | organism=Giardia_Assemblage_A_isolate_WB | product=Ribosomal protein L26 | location=GLCHR04:25780-26187(+) | length=135
13531000	18202000	14745000	11337000	no value	no value	no value	no value	49427000	11	14745000	11337000	0.768871	GL50803_10808	GL50803_10808	>GL50803_10808 | organism=Giardia_Assemblage_A_isolate_WB | product=Hypothetical protein | location=GLCHR02:475201-475887(+) | length=228
19934000	19255000	20422000	15292000	15288000	18105000	no value	no value	64958000	51	19934000	15292000	0.767132	GL50803_9348	GL50803_9348	>GL50803_9348 | organism=Giardia_Assemblage_A_isolate_WB | product=Glutaminyl-tRNA synthetase | location=GLCHR05:3957321-3959612(-) | length=763
7656600	6150500	6544600	no value	4994800	no value	no value	no value	21377000	23	6544600	4994800	0.763194	GL50803_5879	GL50803_5879	>GL50803_5879 | organism=Giardia_Assemblage_A_isolate_WB | product=Protein 21.1 | location=GLCHR03:162664-166491(+) | length=1275
21187000	22123000	23592000	15585000	17056000	16872000	no value	no value	67757000	51	22123000	16872000	0.762645	GL50803_16353	GL50803_16353	>GL50803_16353 | organism=Giardia_Assemblage_A_isolate_WB | product=Hypothetical protein | location=GLCHR05:1886248-1888515(-) | length=755
4613100	4740500	4951700	3613900	no value	no value	no value	no value	13507000	16	4740500	3613900	0.762346	GL50803_4255	GL50803_4255	>GL50803_4255 | organism=Giardia_Assemblage_A_isolate_WB | product=Sugar kinase, putative | location=GLCHR01:1017926-1018966(-) | length=346
9643900	7829000	8140500	6194900	4949200	7910000	no value	no value	27393000	18	8140500	6194900	0.760997	GL50803_121046;GL50803_121045	GL50803_121046;GL50803_121045	>GL50803_121046 | organism=Giardia_Assemblage_A_isolate_WB | product=Histone H2B | location=GLCHR05:3399928-3400320(+) | length=130;>GL50803_121045 | organism=Giardia_Assemblage_A_isolate_WB | product=Histone H2B | location=GLCHR05:3406202-3406594(+) | len
55046000	54354000	56528000	40069000	41817000	45850000	no value	no value	189410000	108	55046000	41817000	0.759674	GL50803_86815	GL50803_86815	>GL50803_86815 | organism=Giardia_Assemblage_A_isolate_WB | product=Hypothetical protein | location=GLCHR04:921032-924682(+) | length=1216
5505600	5245200	6070200	3614900	4172000	5834500	no value	no value	18788000	19	5505600	4172000	0.757774	GL50803_4852	GL50803_4852	>GL50803_4852 | organism=Giardia_Assemblage_A_isolate_WB | product=Hypothetical protein | location=GLCHR04:2362128-2363483(+) | length=451
73061000	64935000	69746000	44223000	52346000	53799000	no value	no value	216420000	31	69746000	52346000	0.750523	GL50803_16114	GL50803_16114	>GL50803_16114 | organism=Giardia_Assemblage_A_isolate_WB | product=Ribosomal protein L36-1 | location=GLCHR05:1357236-1357508(+) | length=90
254450000	268270000	263010000	188370000	203860000	197360000	no value	no value	782700000	225	263010000	197360000	0.75039	GL50803_94322	GL50803_94322	>GL50803_94322 | organism=Giardia_Assemblage_A_isolate_WB | product=Spastin | location=GLCHR01:1010468-1013824(-) | length=1118
22011000	20712000	20701000	15526000	16594000	15527000	no value	no value	69216000	23	20712000	15527000	0.749662	GL50803_15228	GL50803_15228	>GL50803_15228 | organism=Giardia_Assemblage_A_isolate_WB | product=Ribosomal protein S15A | location=GLCHR04:2164751-2165143(-) | length=130
175280000	160830000	163530000	121870000	122540000	130390000	no value	no value	527890000	199	163530000	122540000	0.749343	GL50803_17063	GL50803_17063	>GL50803_17063 | organism=Giardia_Assemblage_A_isolate_WB | product=Pyruvate-flavodoxin oxidoreductase | location=GLCHR05:2633106-2636705(-) | length=1199
15329000	14581000	15200000	11388000	11152000	12069000	no value	no value	46137000	30	15200000	11388000	0.749211	GL50803_5809	GL50803_5809	>GL50803_5809 | organism=Giardia_Assemblage_A_isolate_WB | product=Hypothetical protein | location=GLCHR04:1647520-1649991(+) | length=823
64716000	63246000	66087000	46379000	48410000	57041000	no value	no value	202320000	119	64716000	48410000	0.748038	GL50803_86511	GL50803_86511	>GL50803_86511 | organism=Giardia_Assemblage_A_isolate_WB | product=Acyl-CoA synthetase | location=GLCHR03:1552447-1555359(+) | length=970
6300800	6790600	5841400	no value	no value	4709000	no value	no value	18090000	18	6300800	4709000	0.747365	GL50803_10822	GL50803_10822	>GL50803_10822 | organism=Giardia_Assemblage_A_isolate_WB | product=WD-40 repeat protein family | location=GLCHR01:1299082-1300110(-) | length=342
10529000	10924000	12804000	7099800	9165700	no value	no value	no value	32670000	10	10924000	8132750	0.744485	GL50803_34093	GL50803_34093	>GL50803_34093 | organism=Giardia_Assemblage_A_isolate_WB | product=Hypothetical protein | location=GLCHR04:596559-596792(+) | length=77
92028000	102960000	95860000	63984000	71338000	71577000	no value	no value	293460000	76	95860000	71338000	0.744189	GL50803_9413	GL50803_9413	>GL50803_9413 | organism=Giardia_Assemblage_A_isolate_WB | product=Protein disulfide isomerase PDI2 | location=GLCHR04:1891048-1892397(+) | length=449
5477600	5418500	6021900	no value	3553400	4567400	no value	no value	17987000	17	5477600	4060400	0.741274	GL50803_5806	GL50803_5806	>GL50803_5806 | organism=Giardia_Assemblage_A_isolate_WB | product=Protein 21.1 | location=GLCHR02:656425-658404(+) | length=659
36065000	35452000	33461000	22177000	26555000	26271000	no value	no value	119800000	60	35452000	26271000	0.74103	GL50803_2305	GL50803_2305	>GL50803_2305 | organism=Giardia_Assemblage_A_isolate_WB | product=Intracellular protein transport protein USO1 | location=GLCHR04:1065447-1067264(+) | length=605
9028400	10903000	9218400	6804200	7354000	5415400	no value	no value	33670000	31	9218400	6804200	0.738111	GL50803_8405	GL50803_8405	>GL50803_8405 | organism=Giardia_Assemblage_A_isolate_WB | product=Hypothetical protein | location=GLCHR05:1336634-1337971(+) | length=445
7086000	9835900	7103300	5861800	4622100	no value	no value	no value	23266000	18	7103300	5241950	0.73796	GL50803_17143	GL50803_17143	>GL50803_17143 | organism=Giardia_Assemblage_A_isolate_WB | product=Pyruvate kinase | location=GLCHR04:633554-635215(-) | length=553
87754000	78095000	84374000	64206000	62151000	61058000	no value	no value	251390000	60	84374000	62151000	0.736613	GL50803_8462	GL50803_8462	>GL50803_8462 | organism=Giardia_Assemblage_A_isolate_WB | product=Ribosomal protein L27 | location=GLCHR03:808135-808542(+) | length=135
2250300	3291600	3001400	no value	no value	2209500	no value	no value	7890200	11	3001400	2209500	0.736156	GL50803_9376	GL50803_9376	>GL50803_9376 | organism=Giardia_Assemblage_A_isolate_WB | product=Sec23 | location=GLCHR02:1256237-1258822(+) | length=861
7531700	6950100	7788500	5529700	no value	no value	no value	no value	22333000	26	7531700	5529700	0.73419	GL50803_17411	GL50803_17411	>GL50803_17411 | organism=Giardia_Assemblage_A_isolate_WB | product=TCP-1 chaperonin subunit gamma | location=GLCHR02:1158486-1160180(-) | length=564
3767900	3311400	3448600	no value	no value	2525500	no value	no value	10109000	14	3448600	2525500	0.732326	GL50803_16801	GL50803_16801	>GL50803_16801 | organism=Giardia_Assemblage_A_isolate_WB | product=Hypothetical protein | location=GLCHR03:941573-945436(-) | length=1287
10766000	8799400	13061000	7830600	7586100	8711200	no value	no value	37882000	23	10766000	7830600	0.727345	GL50803_9503	GL50803_9503	>GL50803_9503 | organism=Giardia_Assemblage_A_isolate_WB | product=Hypothetical protein | location=GLCHR02:1401991-1402914(+) | length=307
3387600	3295000	3535000	no value	2453200	no value	no value	no value	9900900	18	3387600	2453200	0.724171	GL50803_102921	GL50803_102921	>GL50803_102921 | organism=Giardia_Assemblage_A_isolate_WB | product=hypothetical protein | location=GLCHR03:928609-930471(-) | length=620
7795600	7329400	11223000	4634000	6624000	no value	no value	no value	26520000	25	7795600	5629000	0.722074	GL50803_8983	GL50803_8983	>GL50803_8983 | organism=Giardia_Assemblage_A_isolate_WB | product=Protein 21.1 | location=GLCHR03:878516-881689(-) | length=1057
2608900	3969000	3282100	2366200	no value	no value	no value	no value	9085300	9	3282100	2366200	0.720941	GL50803_14670	GL50803_14670	>GL50803_14670 | organism=Giardia_Assemblage_A_isolate_WB | product=Protein disulfide isomerase PDI3 | location=GLCHR01:1403992-1404342(-) | length=116
7992800	9843500	8233200	6770000	5097900	no value	no value	no value	26804000	24	8233200	5933950	0.720734	GL50803_16354	GL50803_16354	>GL50803_16354 | organism=Giardia_Assemblage_A_isolate_WB | product=Protein 21.1 | location=GLCHR05:1878588-1880744(+) | length=718
11360000	12910000	15304000	no value	8473400	10093000	no value	no value	40095000	41	12910000	9283200	0.71907	GL50803_16125	GL50803_16125	>GL50803_16125 | organism=Giardia_Assemblage_A_isolate_WB | product=Glycerol-3-phosphate dehydrogenase | location=GLCHR05:2522245-2525580(-) | length=1111
3514500	4557100	5803900	2971900	3580400	no value	no value	no value	14172000	17	4557100	3276150	0.718911	GL50803_17231	GL50803_17231	>GL50803_17231 | organism=Giardia_Assemblage_A_isolate_WB | product=Kinase, NEK | location=GLCHR03:484394-487414(-) | length=1006
15487000	14619000	15749000	11104000	11127000	11126000	no value	no value	43675000	15	15487000	11126000	0.718409	GL50803_7110	GL50803_7110	>GL50803_7110 | organism=Giardia_Assemblage_A_isolate_WB | product=Ubiquitin | location=GLCHR05:1573552-1573800(+) | length=82
467780000	459970000	425850000	328680000	331420000	322750000	no value	no value	1317000000	232	459970000	328680000	0.714568	GL50803_114609	GL50803_114609	>GL50803_114609 | organism=Giardia_Assemblage_A_isolate_WB | product=Pyruvate-flavodoxin oxidoreductase | location=GLCHR02:1109298-1113059(+) | length=1253
17524000	21977000	19728000	13005000	13949000	14551000	no value	no value	65858000	48	19728000	13949000	0.707066	GL50803_10843	GL50803_10843	>GL50803_10843 | organism=Giardia_Assemblage_A_isolate_WB | product=Thymus-specific serine protease precursor | location=GLCHR01:1162137-1163705(-) | length=522
4530300	4181800	5115000	no value	no value	3186500	no value	no value	13852000	9	4530300	3186500	0.703375	GL50803_2053	GL50803_2053	>GL50803_2053 | organism=Giardia_Assemblage_A_isolate_WB | product=Serine/threonine protein phosphatase 4 | location=GLCHR03:311603-312523(-) | length=306
9362300	7405700	8252400	no value	no value	5765200	no value	no value	23607000	21	8252400	5765200	0.698609	GL50803_29796	GL50803_29796	>GL50803_29796 | organism=Giardia_Assemblage_A_isolate_WB | product=Hypothetical protein | location=GLCHR04:2086221-2087315(-) | length=364
3441500	4640300	4104500	2854300	2862700	no value	no value	no value	13097000	14	4104500	2858500	0.696431	GL50803_91919	GL50803_91919	>GL50803_91919 | organism=Giardia_Assemblage_A_isolate_WB | product=TCP-1 chaperonin subunit alpha | location=GLCHR04:1267312-1268964(+) | length=550
3934500	4313600	4875100	no value	2907700	3089700	no value	no value	13723000	16	4313600	2998700	0.695173	GL50803_10231	GL50803_10231	>GL50803_10231 | organism=Giardia_Assemblage_A_isolate_WB | product=TCP-1 chaperonin subunit zeta | location=GLCHR03:1883520-1885199(+) | length=559
115130000	108050000	108240000	75212000	76654000	71591000	no value	no value	362640000	203	108240000	75212000	0.694863	GL50803_9515	GL50803_9515	>GL50803_9515 | organism=Giardia_Assemblage_A_isolate_WB | product=Coiled-coil protein | location=GLCHR02:1413847-1417971(+) | length=1374
22382000	22539000	23792000	16796000	15643000	7415400	no value	no value	66990000	24	22539000	15643000	0.694041	GL50803_14329	GL50803_14329	>GL50803_14329 | organism=Giardia_Assemblage_A_isolate_WB | product=Ribosomal protein S7 | location=GLCHR05:3929431-3930003(-) | length=190
43097000	37338000	35088000	24730000	25870000	27855000	no value	no value	128670000	70	37338000	25870000	0.69286	GL50803_14948	GL50803_14948	>GL50803_14948 | organism=Giardia_Assemblage_A_isolate_WB | product=Hypothetical protein | location=GLCHR04:1900251-1902551(+) | length=766
47091000	43397000	49718000	38149000	32466000	22642000	no value	no value	150630000	58	47091000	32466000	0.689431	GL50803_5167	GL50803_5167	>GL50803_5167 | organism=Giardia_Assemblage_A_isolate_WB | product=hypothetical protein | location=GLCHR03:96862-98337(+) | length=491
18460000	18636000	19941000	12780000	13106000	12474000	no value	no value	63664000	56	18636000	12780000	0.685769	GL50803_92246	GL50803_92246	>GL50803_92246 | organism=Giardia_Assemblage_A_isolate_WB | product=Cation-transporting ATPase 2, putative | location=GLCHR02:534350-538450(+) | length=1366
7020100	6335100	6139800	no value	4339500	no value	no value	no value	19150000	18	6335100	4339500	0.684993	GL50803_16363	GL50803_16363	>GL50803_16363 | organism=Giardia_Assemblage_A_isolate_WB | product=Alanine aminotransferase, putative | location=GLCHR05:943772-945211(-) | length=479
7884400	6600200	7151700	5007000	4882200	3960000	no value	no value	25907000	18	7151700	4882200	0.682663	GL50803_137685	GL50803_137685	>GL50803_137685 | organism=Giardia_Assemblage_A_isolate_WB | product=Hypothetical protein | location=GLCHR05:3531674-3533833(+) | length=719
211890000	211300000	231180000	136180000	156850000	144490000	no value	no value	634200000	43	211890000	144490000	0.68191	GL50803_98056	GL50803_98056	>GL50803_98056 | organism=Giardia_Assemblage_A_isolate_WB | product=Ribosomal protein L17 | location=GLCHR05:3739089-3739583(+) | length=164
8900900	11693000	8576100	5349600	6055200	7883400	no value	no value	33205000	41	8900900	6055200	0.680291	GL50803_16287	GL50803_16287	>GL50803_16287 | organism=Giardia_Assemblage_A_isolate_WB | product=Hypothetical protein | location=GLCHR03:454839-457433(+) | length=864
28101000	30739000	26664000	16098000	18972000	20575000	no value	no value	99863000	63	28101000	18972000	0.675136	GL50803_8805	GL50803_8805	>GL50803_8805 | organism=Giardia_Assemblage_A_isolate_WB | product=Kinase, SCY1 | location=GLCHR02:607433-610243(-) | length=936
47210000	46497000	41180000	31379000	29393000	34537000	no value	no value	152470000	88	46497000	31379000	0.674861	GL50803_94542	GL50803_94542	>GL50803_94542 | organism=Giardia_Assemblage_A_isolate_WB | product=Hypothetical protein | location=GLCHR05:955060-959475(+) | length=1471
20927000	20278000	19912000	14853000	13388000	13646000	no value	no value	65558000	21	20278000	13646000	0.672946	GL50803_7825	GL50803_7825	>GL50803_7825 | organism=Giardia_Assemblage_A_isolate_WB | product=Hypothetical protein | location=GLCHR01:768208-768807(+) | length=199
41349000	46977000	42433000	28444000	29520000	27683000	no value	no value	138870000	102	42433000	28444000	0.670327	GL50803_6262	GL50803_6262	>GL50803_6262 | organism=Giardia_Assemblage_A_isolate_WB | product=Kinesin-3 | location=GLCHR04:992926-996147(+) | length=1073
64701000	64207000	62050000	44209000	43021000	42603000	no value	no value	188100000	51	64207000	43021000	0.670036	GL50803_16387	GL50803_16387	>GL50803_16387 | organism=Giardia_Assemblage_A_isolate_WB | product=Ribosomal protein L18a | location=GLCHR05:3966123-3966644(-) | length=173
501030000	491940000	483180000	289410000	333400000	328820000	no value	no value	1414600000	285	491940000	328820000	0.668415	GL50803_17571	GL50803_17571	>GL50803_17571 | organism=Giardia_Assemblage_A_isolate_WB | product=Trichohyalin | location=GLCHR04:2665055-2668135(-) | length=1026
53193000	48519000	46704000	32419000	28122000	32712000	no value	no value	149040000	51	48519000	32419000	0.668171	GL50803_17062	GL50803_17062	>GL50803_17062 | organism=Giardia_Assemblage_A_isolate_WB | product=Hypothetical protein | location=GLCHR05:2638973-2639803(+) | length=276
29446000	29034000	28488000	12336000	19358000	19538000	no value	no value	95068000	61	29034000	19358000	0.666736	GL50803_13922	GL50803_13922	>GL50803_13922 | organism=Giardia_Assemblage_A_isolate_WB | product=Hypothetical protein | location=GLCHR04:2457225-2460488(-) | length=1087
8525300	8191000	7485400	no value	no value	5459400	no value	no value	23764000	11	8191000	5459400	0.666512	GL50803_40817	GL50803_40817	>GL50803_40817 | organism=Giardia_Assemblage_A_isolate_WB | product=ACTIN | location=GLCHR02:1296903-1298030(-) | length=375
17779000	14548000	17144000	11401000	11157000	14574000	no value	no value	53265000	56	17144000	11401000	0.665014	GL50803_21411	GL50803_21411	>GL50803_21411 | organism=Giardia_Assemblage_A_isolate_WB | product=ABC transporter, ATP-binding protein | location=GLCHR05:4249516-4255452(-) | length=1978
31619000	32562000	28767000	18987000	21528000	20995000	no value	no value	101490000	67	31619000	20995000	0.663999	GL50803_92498	GL50803_92498	>GL50803_92498 | organism=Giardia_Assemblage_A_isolate_WB | product=Kinase, NEK | location=GLCHR04:2531182-2533878(-) | length=898
24391000	23508000	22632000	20608000	12822000	15582000	no value	no value	83577000	76	23508000	15582000	0.662838	GL50803_16343	GL50803_16343	>GL50803_16343 | organism=Giardia_Assemblage_A_isolate_WB | product=Median body protein | location=GLCHR05:3552633-3555206(+) | length=857
29131000	21466000	21586000	14689000	13231000	14298000	no value	no value	70530000	26	21586000	14298000	0.662374	GL50803_8444	GL50803_8444	>GL50803_8444 | organism=Giardia_Assemblage_A_isolate_WB | product=MDR-type permease | location=GLCHR05:895915-897915(+) | length=666
124400000	115940000	101150000	91278000	76787000	74697000	no value	no value	368710000	46	115940000	76787000	0.662299	GL50803_10091	GL50803_10091	>GL50803_10091 | organism=Giardia_Assemblage_A_isolate_WB | product=Ribosomal protein L23 | location=GLCHR05:1285238-1285666(-) | length=142
8803100	7176100	7885100	no value	5208100	no value	no value	no value	25270000	22	7885100	5208100	0.660499	GL50803_14742	GL50803_14742	>GL50803_14742 | organism=Giardia_Assemblage_A_isolate_WB | product=Kinase, NEK | location=GLCHR03:1127120-1127983(-) | length=287
9435100	8906500	9486600	6222000	no value	no value	no value	no value	27932000	32	9435100	6222000	0.659452	GL50803_9508	GL50803_9508	>GL50803_9508 | organism=Giardia_Assemblage_A_isolate_WB | product=Metalloprotease, insulinase family | location=GLCHR02:1405802-1409320(+) | length=1172
10784000	10366000	10053000	6831800	no value	no value	no value	no value	29846000	12	10366000	6831800	0.659058	GL50803_16891	GL50803_16891	>GL50803_16891 | organism=Giardia_Assemblage_A_isolate_WB | product=Protein C21orf2 | location=GLCHR02:721473-722258(-) | length=261
4609500	6869000	4879000	3344900	3079900	no value	no value	no value	16258000	21	4879000	3212400	0.658414	GL50803_16460	GL50803_16460	>GL50803_16460 | organism=Giardia_Assemblage_A_isolate_WB | product=Kinase, NEK | location=GLCHR05:3349985-3353596(+) | length=1203
12506000	13087000	12514000	8690100	8210500	7701900	no value	no value	37086000	15	12514000	8210500	0.656105	GL50803_96818	GL50803_96818	>GL50803_96818 | organism=Giardia_Assemblage_A_isolate_WB | product=Hypothetical protein | location=GLCHR02:1387956-1389419(+) | length=487
19325000	18599000	17312000	10657000	12162000	12645000	no value	no value	57714000	27	18599000	12162000	0.653906	GL50803_7909	GL50803_7909	>GL50803_7909 | organism=Giardia_Assemblage_A_isolate_WB | product=Amino acid transporter family | location=GLCHR03:1237961-1239634(-) | length=557
17228000	19408000	16427000	11243000	12217000	10107000	no value	no value	57250000	38	17228000	11243000	0.6526	GL50803_3903	GL50803_3903	>GL50803_3903 | organism=Giardia_Assemblage_A_isolate_WB | product=Protein 21.1 | location=GLCHR04:437146-441582(-) | length=1478
5508900	4172500	5204600	3393800	3136200	3407200	no value	no value	15972000	11	5204600	3393800	0.652077	GL50803_14198	GL50803_14198	>GL50803_14198 | organism=Giardia_Assemblage_A_isolate_WB | product=hypothetical protein | location=GLCHR05:1518194-1519330(+) | length=378
147920000	173000000	164610000	105200000	107290000	108450000	no value	no value	452740000	57	164610000	107290000	0.651783	GL50803_17244;GL50803_17245	GL50803_17244	>GL50803_17244 | organism=Giardia_Assemblage_A_isolate_WB | product=Ribosomal protein L7a | location=GLCHR03:579698-580484(+) | length=225
41103000	39757000	36647000	20900000	25902000	25915000	no value	no value	126120000	72	39757000	25902000	0.651508	GL50803_16532;GL50803_119672	GL50803_16532	>GL50803_16532 | organism=Giardia_Assemblage_A_isolate_WB | product=Protein 21.1 | location=GLCHR05:2134897-2137407(+) | length=836
6974600	7380600	12345000	4765000	6083100	4797500	no value	no value	30120000	31	7380600	4797500	0.650015	GL50803_8557	GL50803_8557	>GL50803_8557 | organism=Giardia_Assemblage_A_isolate_WB | product=Hypothetical protein | location=GLCHR05:4304006-4306423(+) | length=805
13168000	11919000	12320000	7983700	no value	no value	no value	no value	37529000	14	12320000	7983700	0.648028	GL50803_7593	GL50803_7593	>GL50803_7593 | organism=Giardia_Assemblage_A_isolate_WB | product=Hypothetical protein | location=GLCHR04:2042932-2043843(+) | length=303
9388900	8644300	9646500	6685700	4958600	6082200	no value	no value	32277000	13	9388900	6082200	0.647808	GL50803_6917	GL50803_6917	>GL50803_6917 | organism=Giardia_Assemblage_A_isolate_WB | product=Hypothetical protein | location=GLCHR05:2158975-2159601(+) | length=208
30061000	28395000	29905000	20336000	19366000	16491000	no value	no value	96071000	48	29905000	19366000	0.647584	GL50803_15832	GL50803_15832	>GL50803_15832 | organism=Giardia_Assemblage_A_isolate_WB | product=Aminoacyl-histidine dipeptidase | location=GLCHR05:3627220-3628794(+) | length=524
10340000	9189100	9964600	no value	no value	6411100	no value	no value	29202000	33	9964600	6411100	0.643388	GL50803_15329	GL50803_15329	>GL50803_15329 | organism=Giardia_Assemblage_A_isolate_WB | product=Protein 21.1 | location=GLCHR03:1169091-1173056(+) | length=1321
125210000	108350000	109810000	70607000	66869000	77285000	no value	no value	340920000	129	109810000	70607000	0.642992	GL50803_94534	GL50803_94534	>GL50803_94534 | organism=Giardia_Assemblage_A_isolate_WB | product=Hypothetical protein | location=GLCHR01:30297-33218(-) | length=973
8970000	6969400	8828600	5670200	4932000	5971500	no value	no value	23515000	14	8828600	5670200	0.642254	GL50803_5328	GL50803_5328	>GL50803_5328 | organism=Giardia_Assemblage_A_isolate_WB | product=Sigma adaptin | location=GLCHR05:975391-975816(+) | length=141
16083000	19181000	19738000	10522000	12305000	13993000	no value	186	59336000	37	19181000	12305000	0.64152	GL50803_13914	GL50803_13914	>GL50803_13914 | organism=Giardia_Assemblage_A_isolate_WB | product=Hypothetical protein | location=GLCHR04:169021-171219(+) | length=732
120170000	112750000	114600000	73486000	80097000	72652000	no value	no value	391830000	140	114600000	73486000	0.641239	GL50803_10521	GL50803_10521	>GL50803_10521 | organism=Giardia_Assemblage_A_isolate_WB | product=Arginyl-tRNA synthetase | location=GLCHR05:4285799-4287664(-) | length=621
10701000	10350000	11414000	3942300	7092600	6859800	no value	no value	39282000	49	10701000	6859800	0.641043	GL50803_14921	GL50803_14921	>GL50803_14921 | organism=Giardia_Assemblage_A_isolate_WB | product=Hypothetical protein | location=GLCHR05:2413100-2414596(+) | length=498
31873000	29561000	31533000	19970000	20037000	24244000	no value	no value	87767000	29	31533000	20037000	0.63543	GL50803_5744	GL50803_5744	>GL50803_5744 | organism=Giardia_Assemblage_A_isolate_WB | product=Sec61-alpha | location=GLCHR04:2272848-2274320(-) | length=490
48894000	32365000	39556000	24722000	27076000	25125000	no value	no value	117600000	23	39556000	25125000	0.635175	GL50803_3367	GL50803_3367	>GL50803_3367 | organism=Giardia_Assemblage_A_isolate_WB | product=Histone H3 | location=GLCHR03:411293-411772(-) | length=159
300870000	289230000	278860000	182950000	187330000	176880000	no value	no value	927300000	162	289230000	182950000	0.632542	GL50803_33769	GL50803_33769	>GL50803_33769 | organism=Giardia_Assemblage_A_isolate_WB | product=NADH oxidase lateral transfer candidate | location=GLCHR01:307195-308649(-) | length=484
50639000	54269000	50889000	23741000	34944000	32188000	no value	no value	173560000	127	50889000	32188000	0.632514	GL50803_6464	GL50803_6464	>GL50803_6464 | organism=Giardia_Assemblage_A_isolate_WB | product=Hypothetical protein | location=GLCHR04:577446-581231(-) | length=1261
16642000	12619000	11996000	7144400	8011300	7977600	no value	no value	42154000	32	12619000	7977600	0.63219	GL50803_16230	GL50803_16230	>GL50803_16230 | organism=Giardia_Assemblage_A_isolate_WB | product=Hypothetical protein | location=GLCHR03:407055-409724(-) | length=889
44737000	46556000	44107000	29569000	27818000	28247000	no value	no value	130550000	51	44737000	28247000	0.631401	GL50803_9719	GL50803_9719	>GL50803_9719 | organism=Giardia_Assemblage_A_isolate_WB | product=NADH oxidase | location=GLCHR05:2174947-2176236(+) | length=429
6164100	6168600	8523100	3362700	3902000	3889900	no value	no value	21544000	19	6168600	3889900	0.630597	GL50803_17165	GL50803_17165	>GL50803_17165 | organism=Giardia_Assemblage_A_isolate_WB | product=ABC transporter, ATP-binding protein | location=GLCHR01:550514-553150(+) | length=878
25306000	23025000	27822000	13748000	15924000	21245000	no value	no value	94995000	50	25306000	15924000	0.629258	GL50803_5188	GL50803_5188	>GL50803_5188 | organism=Giardia_Assemblage_A_isolate_WB | product=Protein 21.1 | location=GLCHR04:1138679-1140238(+) | length=519
90016000	87044000	83317000	53559000	56970000	54772000	no value	no value	246650000	36	87044000	54772000	0.629245	GL50803_11540	GL50803_11540	>GL50803_11540 | organism=Giardia_Assemblage_A_isolate_WB | product=Hexose transporter | location=GLCHR03:949443-950981(-) | length=512
8500800	8734800	14243000	5161700	no value	5795800	no value	no value	32246000	23	8734800	5478750	0.627232	GL50803_6148	GL50803_6148	>GL50803_6148 | organism=Giardia_Assemblage_A_isolate_WB | product=Alanyl dipeptidyl peptidase | location=GLCHR01:375374-377659(+) | length=761
1013200000	931070000	959710000	598070000	597990000	645390000	no value	no value	2923100000	104	959710000	598070000	0.623178	GL50803_14622	GL50803_14622	>GL50803_14622 | organism=Giardia_Assemblage_A_isolate_WB | product=Ribosomal protein L13 | location=GLCHR01:1437382-1438086(+) | length=234
168610000	161440000	159380000	100550000	94252000	100730000	no value	no value	460380000	146	161440000	100550000	0.622832	GL50803_17011	GL50803_17011	>GL50803_17011 | organism=Giardia_Assemblage_A_isolate_WB | product=Hypothetical protein | location=GLCHR05:4056196-4058676(+) | length=826
17455000	18794000	15818000	10794000	11070000	10808000	no value	no value	55663000	23	17455000	10808000	0.619192	GL50803_14983	GL50803_14983	>GL50803_14983 | organism=Giardia_Assemblage_A_isolate_WB | product=Cathepsin L precursor | location=GLCHR04:1520910-1522643(+) | length=577
9219200	8368200	8662800	5345100	no value	no value	no value	no value	25813000	21	8662800	5345100	0.617018	GL50803_8589	GL50803_8589	>GL50803_8589 | organism=Giardia_Assemblage_A_isolate_WB | product=Suppressor of actin 1 | location=GLCHR02:438428-440536(-) | length=702
8442500	12842000	12528000	6034800	7729600	7882900	no value	no value	32060000	37	12528000	7729600	0.616986	GL50803_12216	GL50803_12216	>GL50803_12216 | organism=Giardia_Assemblage_A_isolate_WB | product=Vacuolar ATP synthase subunit B | location=GLCHR04:2101514-2103007(+) | length=497
13376000	13262000	12458000	8361800	8153100	7933300	no value	no value	43630000	33	13262000	8153100	0.614772	GL50803_15214	GL50803_15214	>GL50803_15214 | organism=Giardia_Assemblage_A_isolate_WB | product=Ser/Thr phosphatase | location=GLCHR01:1235254-1236180(-) | length=308
13128000	11506000	13748000	8059800	8770500	5874800	no value	no value	40602000	33	13128000	8059800	0.61394	GL50803_14856	GL50803_14856	>GL50803_14856 | organism=Giardia_Assemblage_A_isolate_WB | product=Signal recognition particle receptor | location=GLCHR05:2211600-2213315(+) | length=571
26353000	25259000	23878000	15470000	15467000	14926000	no value	no value	75311000	28	25259000	15467000	0.612336	GL50803_22291	GL50803_22291	>GL50803_22291 | organism=Giardia_Assemblage_A_isolate_WB | product=Hypothetical protein | location=GLCHR04:435707-437125(+) | length=472
9253700	8583700	10870000	5657800	6635500	5581900	no value	no value	32909000	26	9253700	5657800	0.611409	GL50803_11992	GL50803_11992	>GL50803_11992 | organism=Giardia_Assemblage_A_isolate_WB | product=TCP-1 chaperonin subunit epsilon | location=GLCHR01:1045147-1046808(-) | length=553
13342000	11322000	10994000	no value	no value	6913100	no value	no value	35000000	25	11322000	6913100	0.61059	GL50803_17314	GL50803_17314	>GL50803_17314 | organism=Giardia_Assemblage_A_isolate_WB | product=hypothetical protein | location=GLCHR03:1361814-1363655(-) | length=613
29163000	31316000	26737000	17786000	18795000	16922000	no value	no value	92067000	44	29163000	17786000	0.609882	GL50803_9270	GL50803_9270	>GL50803_9270 | organism=Giardia_Assemblage_A_isolate_WB | product=Dual specificity protein phosphatase CDC14A | location=GLCHR04:276551-278383(+) | length=610
43060000	43164000	51282000	20047000	26152000	26256000	no value	no value	156740000	94	43164000	26152000	0.605875	GL50803_27925	GL50803_27925	>GL50803_27925 | organism=Giardia_Assemblage_A_isolate_WB | product=Protein 21.1 | location=GLCHR04:549675-552035(+) | length=786
17342000	18795000	19652000	10161000	14806000	11272000	no value	no value	48858000	15	18795000	11272000	0.599734	GL50803_16044	GL50803_16044	>GL50803_16044 | organism=Giardia_Assemblage_A_isolate_WB | product=Hypothetical protein | location=GLCHR05:4154698-4155213(+) | length=171
10995000	10148000	11349000	no value	no value	6592900	no value	no value	32228000	23	10995000	6592900	0.599627	GL50803_16803	GL50803_16803	>GL50803_16803 | organism=Giardia_Assemblage_A_isolate_WB | product=Hypothetical protein | location=GLCHR03:958206-959660(-) | length=484
26155000	23025000	23309000	13308000	14672000	13872000	no value	no value	67731000	15	23309000	13872000	0.595135	GL50803_27521;GL50803_14256	GL50803_27521;GL50803_14256	>GL50803_27521 | organism=Giardia_Assemblage_A_isolate_WB | product=Histone H2A | location=GLCHR03:233537-233911(-) | length=124;>GL50803_14256 | organism=Giardia_Assemblage_A_isolate_WB | product=Histone H2A | location=GLCHR03:1906818-1907192(+) | length=
61441000	59514000	65258000	29792000	36852000	36426000	no value	no value	215540000	77	61441000	36426000	0.592861	GL50803_10623	GL50803_10623	>GL50803_10623 | organism=Giardia_Assemblage_A_isolate_WB | product=Phosphoenolpyruvate carboxykinase | location=GLCHR03:850721-852685(-) | length=654
390990000	353920000	358640000	226600000	202370000	212260000	no value	no value	1173200000	221	358640000	212260000	0.591847	GL50803_93358	GL50803_93358	>GL50803_93358 | organism=Giardia_Assemblage_A_isolate_WB | product=Alcohol dehydrogenase | location=GLCHR03:1463926-1466592(+) | length=888
15023000	13670000	15476000	12132000	8875200	8178400	no value	no value	50172000	50	15023000	8875200	0.590774	GL50803_22808;GL50803_20140716303YEAST;GL50803_20140716302YEAST	GL50803_22808	>GL50803_22808 | organism=Giardia_Assemblage_A_isolate_WB | product=Histidyl-tRNA synthetase | location=GLCHR01:1398857-1401742(-) | length=961
7894400	10616000	10700000	2834300	6816700	6257900	no value	no value	29646000	35	10616000	6257900	0.589478	GL50803_101810	GL50803_101810	>GL50803_101810 | organism=Giardia_Assemblage_A_isolate_WB | product=Phospholipid-transporting ATPase IIB, putative | location=GLCHR01:324324-328622(-) | length=1432
7101800	10008000	8339500	no value	5801400	4015800	no value	no value	26401000	30	8339500	4908600	0.588596	GL50803_7532	GL50803_7532	>GL50803_7532 | organism=Giardia_Assemblage_A_isolate_WB | product=Vacuolar ATP synthase catalytic subunit A | location=GLCHR03:288880-290847(+) | length=655
14090000	15906000	12926000	8286000	10006000	5333100	no value	no value	44138000	18	14090000	8286000	0.588077	GL50803_86468;GL50803_87519	GL50803_86468	>GL50803_86468 | organism=Giardia_Assemblage_A_isolate_WB | product=Hypothetical protein | location=GLCHR05:3997995-3998948(-) | length=317
5809800	6682200	4498600	3927500	2901300	no value	no value	no value	18473000	22	5809800	3414400	0.587697	GL50803_17622	GL50803_17622	>GL50803_17622 | organism=Giardia_Assemblage_A_isolate_WB | product=Kinase, NEK | location=GLCHR03:655213-659826(-) | length=1537
8274200	5132800	4263900	2883800	3124100	no value	no value	no value	17847000	12	5132800	3003950	0.585246	GL50803_22136	GL50803_22136	>GL50803_22136 | organism=Giardia_Assemblage_A_isolate_WB | product=Hypothetical protein | location=GLCHR03:305383-306501(+) | length=372
7580400	7777900	6594700	no value	4382600	4456500	no value	no value	22610000	19	7580400	4419550	0.583023	GL50803_89622	GL50803_89622	>GL50803_89622 | organism=Giardia_Assemblage_A_isolate_WB | product=Mu adaptin | location=GLCHR02:946919-948265(+) | length=448
150610000	152960000	148940000	87560000	88903000	86841000	no value	no value	468880000	165	150610000	87560000	0.581369	GL50803_13797	GL50803_13797	>GL50803_13797 | organism=Giardia_Assemblage_A_isolate_WB | product=Kinesin-14 | location=GLCHR01:89419-92937(-) | length=1172
140620000	120640000	122440000	73038000	68536000	71159000	no value	no value	400550000	146	122440000	71159000	0.581174	GL50803_5648	GL50803_5648	>GL50803_5648 | organism=Giardia_Assemblage_A_isolate_WB | product=Hypothetical protein | location=GLCHR05:1210189-1212855(+) | length=888
89671000	85365000	91482000	48112000	53419000	51964000	no value	no value	284840000	113	89671000	51964000	0.579496	GL50803_102101	GL50803_102101	>GL50803_102101 | organism=Giardia_Assemblage_A_isolate_WB | product=Kinesin-3 | location=GLCHR04:998288-1001368(+) | length=1026
9978900	9163200	8460200	no value	5343900	5197800	no value	no value	42000000	20	9163200	5270850	0.575219	GL50803_9780	GL50803_9780	>GL50803_9780 | organism=Giardia_Assemblage_A_isolate_WB | product=Hypothetical protein | location=GLCHR04:23398-24147(+) | length=249
36869000	35992000	33633000	20678000	19233000	23357000	no value	no value	108640000	75	35992000	20678000	0.574517	GL50803_13282	GL50803_13282	>GL50803_13282 | organism=Giardia_Assemblage_A_isolate_WB | product=Hypothetical protein | location=GLCHR01:187549-189786(+) | length=745
102180000	101910000	106090000	58473000	58697000	64914000	no value	no value	332500000	72	102180000	58697000	0.574447	GL50803_114777	GL50803_114777	>GL50803_114777 | organism=Giardia_Assemblage_A_isolate_WB | product=Hypothetical protein | location=GLCHR05:4424664-4426634(+) | length=656
42280000	40505000	43056000	18546000	24278000	26789000	no value	no value	133480000	78	42280000	24278000	0.574219	GL50803_8445;GL50803_16819	GL50803_8445	>GL50803_8445 | organism=Giardia_Assemblage_A_isolate_WB | product=Kinase, NEK | location=GLCHR05:894069-895862(-) | length=597
44031000	50094000	51769000	25597000	28511000	30336000	no value	no value	159610000	84	50094000	28511000	0.56915	GL50803_11165;GL50803_4846;GL50803_97072;GL50803_111967	GL50803_11165	>GL50803_11165 | organism=Giardia_Assemblage_A_isolate_WB | product=Protein 21.1 | location=GLCHR05:2658864-2661110(+) | length=748
5194500	4477100	4880300	3014200	2512900	no value	no value	no value	14144000	14	4880300	2763550	0.566266	GL50803_12224	GL50803_12224	>GL50803_12224 | organism=Giardia_Assemblage_A_isolate_WB | product=Hypothetical protein | location=GLCHR04:2088791-2089693(-) | length=300
39240000	44569000	36877000	29208000	22198000	17329000	no value	no value	93636000	45	39240000	22198000	0.565698	GL50803_6430	GL50803_6430	>GL50803_6430 | organism=Giardia_Assemblage_A_isolate_WB | product=14-3-3 protein | location=GLCHR05:1524698-1525444(+) | length=248
35295000	34855000	38397000	18507000	21112000	19958000	no value	no value	107210000	53	35295000	19958000	0.565463	GL50803_15871	GL50803_15871	>GL50803_15871 | organism=Giardia_Assemblage_A_isolate_WB | product=Serine peptidase, putative | location=GLCHR02:1252003-1253412(-) | length=469
21905000	22235000	19766000	11815000	12352000	13824000	no value	no value	66899000	34	21905000	12352000	0.56389	GL50803_16636	GL50803_16636	>GL50803_16636 | organism=Giardia_Assemblage_A_isolate_WB | product=Rab2b | location=GLCHR01:1244021-1244704(+) | length=227
168670000	163210000	152070000	87743000	100070000	91968000	no value	no value	465670000	64	163210000	91968000	0.563495	GL50803_7566	GL50803_7566	>GL50803_7566 | organism=Giardia_Assemblage_A_isolate_WB | product=Hypothetical protein | location=GLCHR02:1172398-1173243(+) | length=281
5085400	5088700	4927700	2314500	3401500	no value	no value	no value	15160000	20	5085400	2858000	0.562001	GL50803_16773	GL50803_16773	>GL50803_16773 | organism=Giardia_Assemblage_A_isolate_WB | product=Hypothetical protein | location=GLCHR04:1202196-1204739(-) | length=847
17409000	15812000	13670000	8246500	8858000	11799000	no value	no value	42974000	8	15812000	8858000	0.560207	GL50803_8044	GL50803_8044	>GL50803_8044 | organism=Giardia_Assemblage_A_isolate_WB | product=Seven transmembrane protein 1 | location=GLCHR05:817783-818739(+) | length=318
317870000	301720000	325700000	163010000	182890000	177780000	no value	no value	932030000	191	317870000	177780000	0.559285	GL50803_103082	GL50803_103082	>GL50803_103082 | organism=Giardia_Assemblage_A_isolate_WB | product=Hypothetical protein | location=GLCHR01:34869-37850(-) | length=993
36285000	37417000	35520000	21233000	19213000	20262000	no value	no value	114710000	38	36285000	20262000	0.558413	GL50803_40067	GL50803_40067	>GL50803_40067 | organism=Giardia_Assemblage_A_isolate_WB | product=Hypothetical protein | location=GLCHR04:434086-435549(-) | length=487
31961000	39067000	39094000	6924900	21706000	22504000	no value	no value	108850000	93	39067000	21706000	0.55561	GL50803_17130	GL50803_17130	>GL50803_17130 | organism=Giardia_Assemblage_A_isolate_WB | product=Protein 21.1 | location=GLCHR04:572878-577380(-) | length=1500
129380000	133930000	130250000	64053000	73380000	72038000	no value	no value	382810000	128	130250000	72038000	0.553075	GL50803_13651	GL50803_13651	>GL50803_13651 | organism=Giardia_Assemblage_A_isolate_WB | product=Hypothetical protein | location=GLCHR01:947822-949909(-) | length=695
22569000	23749000	18495000	13739000	12473000	8846700	no value	no value	66134000	33	22569000	12473000	0.552661	GL50803_29487	GL50803_29487	>GL50803_29487 | organism=Giardia_Assemblage_A_isolate_WB | product=Protein disulfide isomerase PDI1 | location=GLCHR04:1421848-1422552(+) | length=234
7971400	10299000	10225000	no value	5644700	no value	no value	no value	27636000	22	10225000	5644700	0.552049	GL50803_17046	GL50803_17046	>GL50803_17046 | organism=Giardia_Assemblage_A_isolate_WB | product=Protein 21.1 | location=CH991769:657126-659168(-) | length=680
60924000	58517000	55950000	32196000	30677000	32217000	no value	no value	207930000	77	58517000	32196000	0.550199	GL50803_8917	GL50803_8917	>GL50803_8917 | organism=Giardia_Assemblage_A_isolate_WB | product=Mu adaptin | location=GLCHR05:2380853-2382157(+) | length=434
7284900	5047800	5038000	no value	no value	2769300	no value	no value	15755000	13	5047800	2769300	0.548615	GL50803_15251	GL50803_15251	>GL50803_15251 | organism=Giardia_Assemblage_A_isolate_WB | product=Hypothetical protein | location=CH991761:243767-244651(+) | length=294
247790000	264730000	257290000	125540000	145320000	140730000	no value	no value	757610000	175	257290000	140730000	0.54697	GL50803_90418	GL50803_90418	>GL50803_90418 | organism=Giardia_Assemblage_A_isolate_WB | product=Hypothetical protein | location=GLCHR01:1270105-1273020(-) | length=971
144850000	139050000	133160000	87379000	73525000	75766000	no value	no value	402010000	81	139050000	75766000	0.544883	GL50803_5375	GL50803_5375	>GL50803_5375 | organism=Giardia_Assemblage_A_isolate_WB | product=Kinase, NEK | location=GLCHR04:1300517-1301734(+) | length=405
137320000	125710000	132750000	79148000	69309000	72267000	no value	no value	415930000	156	132750000	72267000	0.544384	GL50803_96670	GL50803_96670	>GL50803_96670 | organism=Giardia_Assemblage_A_isolate_WB | product=Potassium-transporting ATPase alpha chain 1 | location=GLCHR02:1325350-1329357(+) | length=1335
5784600	5556900	4658200	3021600	no value	3023800	no value	no value	14724000	10	5556900	3022700	0.543954	GL50803_15987	GL50803_15987	>GL50803_15987 | organism=Giardia_Assemblage_A_isolate_WB | product=Hypothetical protein | location=GLCHR05:3096022-3097038(-) | length=338
890970000	922340000	877130000	451650000	484030000	494300000	no value	no value	2626300000	266	890970000	484030000	0.543262	GL50803_17075	GL50803_17075	>GL50803_17075 | organism=Giardia_Assemblage_A_isolate_WB | product=Spindle pole protein, putative | location=GLCHR04:1062992-1065334(+) | length=780
5464100	7746200	5916800	no value	3213700	no value	no value	no value	17502000	15	5916800	3213700	0.543148	GL50803_16435	GL50803_16435	>GL50803_16435 | organism=Giardia_Assemblage_A_isolate_WB | product=Protein 21.1 | location=GLCHR01:861358-863445(-) | length=695
26049000	20881000	22400000	12157000	7528200	15287000	no value	no value	71626000	43	22400000	12157000	0.542723	GL50803_17037	GL50803_17037	>GL50803_17037 | organism=Giardia_Assemblage_A_isolate_WB | product=Hypothetical protein | location=GLCHR02:249807-250571(+) | length=254
33665000	37253000	35859000	17974000	19421000	21101000	no value	no value	114360000	78	35859000	19421000	0.541593	GL50803_4627	GL50803_4627	>GL50803_4627 | organism=Giardia_Assemblage_A_isolate_WB | product=Hypothetical protein | location=GLCHR03:1484768-1487965(+) | length=1065
7739400	11502000	8897100	4812000	5476200	4608200	no value	no value	27542000	28	8897100	4812000	0.54085	GL50803_4322	GL50803_4322	>GL50803_4322 | organism=Giardia_Assemblage_A_isolate_WB | product=Kinase, NEK-like | location=GLCHR04:2628035-2631046(+) | length=1003
91657000	91281000	97816000	49450000	47414000	50726000	no value	no value	285790000	81	91657000	49450000	0.539511	GL50803_12207	GL50803_12207	>GL50803_12207 | organism=Giardia_Assemblage_A_isolate_WB | product=hypothetical protein | location=GLCHR04:2113758-2116376(-) | length=872
35117000	33196000	35447000	13511000	20607000	18856000	no value	no value	102610000	72	35117000	18856000	0.536948	GL50803_114776;GL50803_20140716901YEAST	GL50803_114776	>GL50803_114776 | organism=Giardia_Assemblage_A_isolate_WB | product=NSF | location=GLCHR03:60247-62721(+) | length=824
19545000	13487000	19104000	4178400	10251000	12528000	no value	no value	51170000	36	19104000	10251000	0.536589	GL50803_4018	GL50803_4018	>GL50803_4018 | organism=Giardia_Assemblage_A_isolate_WB | product=Hypothetical protein | location=GLCHR05:3570448-3572286(-) | length=612
33815000	35587000	38176000	8146400	20005000	19008000	no value	no value	107540000	64	35587000	19008000	0.534128	GL50803_16733	GL50803_16733	>GL50803_16733 | organism=Giardia_Assemblage_A_isolate_WB | product=Kinase, NEK-frag | location=GLCHR05:1983573-1985378(+) | length=601
158140000	162260000	150970000	78310000	84340000	91695000	no value	no value	466740000	110	158140000	84340000	0.533325	GL50803_7891	GL50803_7891	>GL50803_7891 | organism=Giardia_Assemblage_A_isolate_WB | product=Hypothetical protein | location=GLCHR05:3071638-3073458(+) | length=606
48666000	47319000	51250000	25894000	29380000	25573000	no value	no value	159570000	74	48666000	25894000	0.532076	GL50803_17332	GL50803_17332	>GL50803_17332 | organism=Giardia_Assemblage_A_isolate_WB | product=Hypothetical protein | location=GLCHR01:702956-707926(-) | length=1656
1793900000	1801100000	1726000000	952300000	911560000	992520000	no value	no value	5520000000	306	1793900000	952300000	0.530855	GL50803_16503	GL50803_16503	>GL50803_16503 | organism=Giardia_Assemblage_A_isolate_WB | product=Hypothetical protein | location=GLCHR04:467449-471141(+) | length=1230
40320000	35064000	34427000	18054000	18611000	18726000	no value	no value	128680000	65	35064000	18611000	0.530772	GL50803_9030	GL50803_9030	>GL50803_9030 | organism=Giardia_Assemblage_A_isolate_WB | product=Protein 21.1 | location=GLCHR05:1404750-1405742(-) | length=330
131470000	142380000	132690000	66233000	78714000	70112000	no value	no value	442200000	169	132690000	70112000	0.528389	GL50803_32658	GL50803_32658	>GL50803_32658 | organism=Giardia_Assemblage_A_isolate_WB | product=Plasma membrane calcium-transporting ATPase 2 | location=GLCHR05:4209683-4212970(+) | length=1095
24163000	21107000	23734000	12892000	11748000	12539000	no value	no value	69466000	38	23734000	12539000	0.528314	GL50803_11683	GL50803_11683	>GL50803_11683 | organism=Giardia_Assemblage_A_isolate_WB | product=Alpha-3 giardin | location=GLCHR05:2835685-2836575(-) | length=296
24108000	18326000	18725000	9890800	8968200	11871000	no value	no value	65512000	39	18725000	9890800	0.528214	GL50803_6617	GL50803_6617	>GL50803_6617 | organism=Giardia_Assemblage_A_isolate_WB | product=Hypothetical protein | location=GLCHR03:1900925-1902613(+) | length=562
5236600	5891200	6089600	2985200	no value	3215300	no value	no value	17064000	19	5891200	3100250	0.526251	GL50803_15215;GL50803_14311	GL50803_15215	>GL50803_15215 | organism=Giardia_Assemblage_A_isolate_WB | product=Phosphatase | location=GLCHR01:1234177-1235109(-) | length=310
40100000	34118000	34682000	19577000	18241000	18004000	no value	no value	107410000	21	34682000	18241000	0.52595	GL50803_8496	GL50803_8496	>GL50803_8496 | organism=Giardia_Assemblage_A_isolate_WB | product=Rac/Rho-like protein | location=GLCHR03:1715915-1716571(+) | length=218
32168000	34276000	33479000	17596000	16553000	19562000	no value	no value	104380000	53	33479000	17596000	0.525583	GL50803_5795	GL50803_5795	>GL50803_5795 | organism=Giardia_Assemblage_A_isolate_WB | product=Leucine-rich repeat protein 1 virus receptor protein | location=GLCHR02:648332-650581(+) | length=749
34550000	32706000	29919000	16877000	17165000	18321000	no value	no value	96941000	57	32706000	17165000	0.524827	GL50803_86676	GL50803_86676	>GL50803_86676 | organism=Giardia_Assemblage_A_isolate_WB | product=Delta giardin | location=GLCHR05:3465546-3466427(-) | length=293
112480000	119750000	124770000	62797000	61638000	68977000	no value	no value	356620000	118	119750000	62797000	0.524401	GL50803_11164	GL50803_11164	>GL50803_11164 | organism=Giardia_Assemblage_A_isolate_WB | product=Protein 21.1 | location=GLCHR05:2661167-2663317(+) | length=716
18992000	20361000	25840000	10679000	10072000	10668000	no value	no value	63369000	32	20361000	10668000	0.523943	GL50803_9612	GL50803_9612	>GL50803_9612 | organism=Giardia_Assemblage_A_isolate_WB | product=hypothetical protein | location=GLCHR02:547395-548666(-) | length=423
27574000	24554000	21459000	13994000	11778000	12652000	no value	no value	86436000	21	24554000	12652000	0.515272	GL50803_7244	GL50803_7244	>GL50803_7244 | organism=Giardia_Assemblage_A_isolate_WB | product=Hypothetical protein | location=GLCHR01:1194573-1195151(+) | length=192
7602700	6785800	6119000	no value	no value	3453200	no value	no value	22604000	13	6785800	3453200	0.508886	GL50803_9523	GL50803_9523	>GL50803_9523 | organism=Giardia_Assemblage_A_isolate_WB | product=Hypothetical protein | location=GLCHR02:1422590-1423588(+) | length=332
46788000	41831000	39504000	22061000	21275000	20708000	no value	no value	124040000	38	41831000	21275000	0.508594	GL50803_9558	GL50803_9558	>GL50803_9558 | organism=Giardia_Assemblage_A_isolate_WB | product=Rab1a | location=GLCHR04:1522714-1523352(+) | length=212
2114700000	2139400000	2103000000	1075000000	1055900000	1090200000	no value	no value	6190600000	496	2114700000	1075000000	0.508346	GL50803_9720	GL50803_9720	>GL50803_9720 | organism=Giardia_Assemblage_A_isolate_WB | product=Protein 21.1 | location=GLCHR05:2176256-2179330(-) | length=1024
20044000	20201000	21001000	9052200	11689000	10254000	no value	no value	62845000	30	20201000	10254000	0.507599	GL50803_7789	GL50803_7789	>GL50803_7789 | organism=Giardia_Assemblage_A_isolate_WB | product=ADP-ribosylation factor | location=GLCHR05:3986169-3986744(+) | length=191
6321100	6821900	7109600	3089500	3460300	4414400	no value	no value	17849000	16	6821900	3460300	0.507234	GL50803_114199	GL50803_114199	>GL50803_114199 | organism=Giardia_Assemblage_A_isolate_WB | product=Hypothetical protein | location=GLCHR02:220691-221608(-) | length=305
29894000	31134000	35725000	15772000	14701000	18069000	no value	no value	104930000	55	31134000	15772000	0.506584	GL50803_10608	GL50803_10608	>GL50803_10608 | organism=Giardia_Assemblage_A_isolate_WB | product=Hypothetical protein | location=CH991761:248414-251203(-) | length=929
9141700	10436000	11384000	no value	5682200	4706900	no value	no value	28629000	27	10436000	5194550	0.497753	GL50803_9751	GL50803_9751	>GL50803_9751 | organism=Giardia_Assemblage_A_isolate_WB | product=Chaperone protein dnaJ | location=GLCHR05:3754535-3755578(+) | length=347
11621000	14538000	9904300	3585300	7057000	5779300	no value	no value	35631000	27	11621000	5779300	0.497315	GL50803_24122	GL50803_24122	>GL50803_24122 | organism=Giardia_Assemblage_A_isolate_WB | product=Spindle pole protein, putative | location=GLCHR04:1876707-1878578(-) | length=623
30526000	33426000	52539000	16539000	17616000	11620000	no value	no value	117220000	73	33426000	16539000	0.494794	GL50803_16534	GL50803_16534	>GL50803_16534 | organism=Giardia_Assemblage_A_isolate_WB | product=Protein 21.1 | location=GLCHR05:2128713-2131799(+) | length=1028
4799000	6374700	5846400	2573300	3613100	2874100	no value	no value	16107000	16	5846400	2874100	0.491602	GL50803_14940	GL50803_14940	>GL50803_14940 | organism=Giardia_Assemblage_A_isolate_WB | product=Hypothetical protein | location=GLCHR02:1262360-1264189(-) | length=609
19332000	11437000	11171000	6033300	5199800	no value	no value	no value	42077000	42	11437000	5616550	0.491086	GL50803_27896	GL50803_27896	>GL50803_27896 | organism=Giardia_Assemblage_A_isolate_WB | product=hypothetical protein | location=GLCHR05:3803846-3808627(-) | length=1593
13868000	11465000	14177000	6110300	9854100	6810300	no value	no value	44009000	43	13868000	6810300	0.49108	GL50803_4357	GL50803_4357	>GL50803_4357 | organism=Giardia_Assemblage_A_isolate_WB | product=Phosphatase, putative | location=GLCHR03:1778770-1780755(-) | length=661
5934200	5630400	6645500	2912100	no value	no value	no value	no value	16715000	19	5934200	2912100	0.490732	GL50803_2562	GL50803_2562	>GL50803_2562 | organism=Giardia_Assemblage_A_isolate_WB | product=Sec31 | location=GLCHR04:1983791-1986865(-) | length=1024
486430000	485600000	449280000	238270000	246750000	224830000	no value	no value	1423300000	246	485600000	238270000	0.490671	GL50803_16050	GL50803_16050	>GL50803_16050 | organism=Giardia_Assemblage_A_isolate_WB | product=Hypothetical protein | location=GLCHR05:2092097-2095063(+) | length=988
34594000	37574000	41110000	16366000	18850000	18425000	no value	no value	110910000	43	37574000	18425000	0.490366	GL50803_16507	GL50803_16507	>GL50803_16507 | organism=Giardia_Assemblage_A_isolate_WB | product=Hypothetical protein | location=GLCHR04:481202-483829(+) | length=875
37828000	38297000	36331000	18111000	18792000	18545000	no value	no value	131500000	68	37828000	18545000	0.490245	GL50803_11105	GL50803_11105	>GL50803_11105 | organism=Giardia_Assemblage_A_isolate_WB | product=Hypothetical protein | location=GLCHR05:2019199-2020965(+) | length=588
10248000	16523000	10770000	no value	5278200	no value	no value	no value	37521000	44	10770000	5278200	0.490084	GL50803_93551	GL50803_93551	>GL50803_93551 | organism=Giardia_Assemblage_A_isolate_WB | product=Metalloprotease, insulinase family | location=GLCHR04:2303665-2307066(-) | length=1133
429990000	416610000	416980000	204220000	213990000	199420000	no value	no value	1392000000	260	416980000	204220000	0.48976	GL50803_9909	GL50803_9909	>GL50803_9909 | organism=Giardia_Assemblage_A_isolate_WB | product=Pyruvate, phosphate dikinase | location=GLCHR04:1607101-1609755(-) | length=884
13155000	10583000	13866000	7215100	5471200	6364400	no value	no value	41814000	19	13155000	6364400	0.483801	GL50803_15446	GL50803_15446	>GL50803_15446 | organism=Giardia_Assemblage_A_isolate_WB | product=Hypothetical protein | location=GLCHR04:1943184-1944200(-) | length=338
6609500	5452700	7256800	no value	3203100	3192200	no value	no value	18171000	14	6609500	3197650	0.483796	GL50803_16996	GL50803_16996	>GL50803_16996 | organism=Giardia_Assemblage_A_isolate_WB | product=Hypothetical protein | location=GLCHR05:2470641-2471882(-) | length=413
4925700	6510800	8388800	no value	2342100	3905400	no value	no value	18773000	24	6510800	3123750	0.47978	GL50803_14058	GL50803_14058	>GL50803_14058 | organism=Giardia_Assemblage_A_isolate_WB | product=CAMP-specific 3,5-cyclic phosphodiesterase 4B | location=GLCHR01:940819-944934(+) | length=1371
19763000	24541000	26735000	18408000	11762000	11621000	no value	no value	72645000	51	24541000	11762000	0.47928	GL50803_96324	GL50803_96324	>GL50803_96324 | organism=Giardia_Assemblage_A_isolate_WB | product=hypothetical protein | location=GLCHR04:530819-533830(-) | length=1003
13590000	11744000	13205000	5431800	6319800	7604300	no value	no value	40654000	25	13205000	6319800	0.478591	GL50803_137641	GL50803_137641	>GL50803_137641 | organism=Giardia_Assemblage_A_isolate_WB | product=TMP55 | location=GLCHR03:378252-379733(+) | length=493
32617000	28506000	30403000	13813000	15456000	14383000	no value	no value	93931000	47	30403000	14383000	0.473078	GL50803_8883	GL50803_8883	>GL50803_8883 | organism=Giardia_Assemblage_A_isolate_WB | product=Hypothetical protein | location=GLCHR04:1327288-1328670(+) | length=460
7510600	10537000	8290000	4104100	3811800	3920800	no value	no value	26955000	31	8290000	3920800	0.472955	GL50803_21505	GL50803_21505	>GL50803_21505 | organism=Giardia_Assemblage_A_isolate_WB | product=Protein 21.1 | location=GLCHR05:3080424-3083039(-) | length=871
5672500	5116000	10463000	2288100	no value	3071900	no value	no value	20831000	29	5672500	2680000	0.472455	GL50803_137695	GL50803_137695	>GL50803_137695 | organism=Giardia_Assemblage_A_isolate_WB | product=Kinase, CMGC DYRK | location=GLCHR01:164184-166766(-) | length=860
39050000	37592000	40655000	15133000	18285000	23031000	no value	no value	110680000	51	39050000	18285000	0.468246	GL50803_16596	GL50803_16596	>GL50803_16596 | organism=Giardia_Assemblage_A_isolate_WB | product=Hypothetical protein | location=GLCHR03:1261045-1262844(+) | length=599
106140000	105480000	116010000	52681000	48551000	49557000	no value	no value	301320000	44	106140000	49557000	0.466902	GL50803_1695	GL50803_1695	>GL50803_1695 | organism=Giardia_Assemblage_A_isolate_WB | product=Rab11 | location=GLCHR05:2730259-2730909(-) | length=216
33965000	28854000	26663000	13176000	13455000	13805000	no value	no value	88563000	39	28854000	13455000	0.466313	GL50803_10522	GL50803_10522	>GL50803_10522 | organism=Giardia_Assemblage_A_isolate_WB | product=Hypothetical protein | location=GLCHR05:4284903-4285757(+) | length=284
17412000	21082000	17875000	7366800	8285700	9054900	no value	no value	56000000	32	17875000	8285700	0.463536	GL50803_14469	GL50803_14469	>GL50803_14469 | organism=Giardia_Assemblage_A_isolate_WB | product=Synaptobrevin-like protein | location=GLCHR01:878817-879536(+) | length=239
259240000	252860000	251410000	116970000	116950000	122360000	no value	no value	737760000	108	252860000	116970000	0.462588	GL50803_92760	GL50803_92760	>GL50803_92760 | organism=Giardia_Assemblage_A_isolate_WB | product=Hypothetical protein | location=GLCHR05:2095138-2096601(+) | length=487
31549000	23081000	26420000	14817000	12165000	9910100	no value	no value	82637000	54	26420000	12165000	0.460447	GL50803_15218	GL50803_15218	>GL50803_15218 | organism=Giardia_Assemblage_A_isolate_WB | product=WD-40 repeat protein | location=GLCHR01:1220050-1222413(+) | length=787
7410400	7460100	7771400	3421600	3057800	4723500	no value	no value	23098000	24	7460100	3421600	0.458653	GL50803_8886	GL50803_8886	>GL50803_8886 | organism=Giardia_Assemblage_A_isolate_WB | product=Kinesin-14 | location=GLCHR04:1335486-1337363(-) | length=625
5912700	4958600	5128800	2692800	no value	1983300	no value	no value	14906000	12	5128800	2338050	0.455867	GL50803_103783	GL50803_103783	>GL50803_103783 | organism=Giardia_Assemblage_A_isolate_WB | product=Protein 21.1 | location=GLCHR03:330614-331330(-) | length=238
26875000	34181000	33481000	14997000	15224000	16404000	no value	no value	96392000	58	33481000	15224000	0.454706	GL50803_16867	GL50803_16867	>GL50803_16867 | organism=Giardia_Assemblage_A_isolate_WB | product=AAA family ATPase | location=GLCHR04:2615634-2618246(+) | length=870
27424000	35907000	29199000	10173000	13714000	13261000	no value	no value	97873000	74	29199000	13261000	0.454159	GL50803_12139	GL50803_12139	>GL50803_12139 | organism=Giardia_Assemblage_A_isolate_WB | product=Protein 21.1 | location=GLCHR05:4353561-4355606(-) | length=681
70628000	73420000	79412000	33154000	30863000	35008000	no value	no value	241140000	63	73420000	33154000	0.451566	GL50803_15567	GL50803_15567	>GL50803_15567 | organism=Giardia_Assemblage_A_isolate_WB | product=Rab2a | location=GLCHR04:106850-107494(-) | length=214
151010000	164920000	148040000	64206000	72868000	68186000	no value	no value	490760000	112	151010000	68186000	0.451533	GL50803_15411	GL50803_15411	>GL50803_15411 | organism=Giardia_Assemblage_A_isolate_WB | product=Kinase, NEK-frag | location=GLCHR02:123292-125412(+) | length=706
26651000	23363000	19427000	10469000	12478000	10026000	no value	no value	73974000	23	23363000	10469000	0.448102	GL50803_11604	GL50803_11604	>GL50803_11604 | organism=Giardia_Assemblage_A_isolate_WB | product=Hypothetical protein | location=GLCHR04:1946060-1946986(-) | length=308
7913400	8532400	8519300	no value	no value	3802100	no value	no value	23098000	13	8519300	3802100	0.446293	GL50803_10901	GL50803_10901	>GL50803_10901 | organism=Giardia_Assemblage_A_isolate_WB | product=hypothetical protein | location=GLCHR05:2702695-2703219(-) | length=174
14604000	17454000	13154000	no value	no value	6503800	no value	no value	41905000	31	14604000	6503800	0.445344	GL50803_16124	GL50803_16124	>GL50803_16124 | organism=Giardia_Assemblage_A_isolate_WB | product=TCP-1 chaperonin subunit eta | location=GLCHR05:2528272-2530059(-) | length=595
34755000	35986000	35489000	14148000	15768000	16745000	no value	no value	106310000	45	35489000	15768000	0.444307	GL50803_23017	GL50803_23017	>GL50803_23017 | organism=Giardia_Assemblage_A_isolate_WB | product=Hypothetical protein | location=GLCHR02:612056-613375(+) | length=439
85428000	84860000	84478000	33061000	37387000	38364000	no value	no value	262510000	83	84860000	37387000	0.440573	GL50803_41512	GL50803_41512	>GL50803_41512 | organism=Giardia_Assemblage_A_isolate_WB | product=Flagella associated protein | location=GLCHR05:3977816-3979759(+) | length=647
12120000	10747000	10972000	7185900	4227300	4830600	no value	no value	33842000	11	10972000	4830600	0.440266	GL50803_10013	GL50803_10013	>GL50803_10013 | organism=Giardia_Assemblage_A_isolate_WB | product=Hypothetical protein | location=GLCHR03:1210321-1210983(+) | length=220
81551000	75532000	81568000	35827000	37303000	34597000	no value	no value	248570000	73	81551000	35827000	0.43932	GL50803_11118	GL50803_11118	>GL50803_11118 | organism=Giardia_Assemblage_A_isolate_WB | product=Enolase | location=GLCHR05:2034587-2035924(+) | length=445
233140000	227430000	246330000	92613000	103400000	102360000	no value	no value	721920000	245	233140000	102360000	0.43905	GL50803_102108	GL50803_102108	>GL50803_102108 | organism=Giardia_Assemblage_A_isolate_WB | product=Clathrin heavy chain | location=GLCHR04:1021986-1027601(+) | length=1871
9658300	10563000	7986000	4465700	3420900	4234400	no value	no value	26632000	18	9658300	4234400	0.438421	GL50803_5358	GL50803_5358	>GL50803_5358 | organism=Giardia_Assemblage_A_isolate_WB | product=Aurora kinase | location=GLCHR05:2491922-2492857(+) | length=311
33455000	36819000	37321000	14238000	17124000	16122000	no value	no value	110580000	53	36819000	16122000	0.437872	GL50803_104150	GL50803_104150	>GL50803_104150 | organism=Giardia_Assemblage_A_isolate_WB | product=Kinase, PLK | location=GLCHR03:1712385-1714421(-) | length=678
15981000	15065000	15721000	8075000	6211500	6845000	no value	no value	45764000	38	15721000	6845000	0.435405	GL50803_7723	GL50803_7723	>GL50803_7723 | organism=Giardia_Assemblage_A_isolate_WB | product=Hypothetical protein | location=GLCHR03:1262924-1265032(+) | length=702
193880000	168760000	161080000	76800000	70680000	72664000	no value	no value	533450000	131	168760000	72664000	0.430576	GL50803_13584	GL50803_13584	>GL50803_13584 | organism=Giardia_Assemblage_A_isolate_WB | product=Hypothetical protein | location=CH991767:1110208-1111368(+) | length=386
8772700	11710000	8287600	no value	no value	3775800	no value	no value	27102000	27	8772700	3775800	0.430403	GL50803_4039	GL50803_4039	>GL50803_4039 | organism=Giardia_Assemblage_A_isolate_WB | product=Leucine-rich repeat protein | location=GLCHR03:569844-571931(+) | length=695
67674000	79771000	82582000	23863000	34164000	56046000	no value	no value	166760000	107	79771000	34164000	0.428276	GL50803_11877	GL50803_11877	>GL50803_11877 | organism=Giardia_Assemblage_A_isolate_WB | product=Hypothetical protein | location=GLCHR03:1115627-1119940(-) | length=1437
6100100	7912700	7888400	3373700	no value	no value	no value	no value	18925000	6	7888400	3373700	0.427679	GL50803_15011	GL50803_15011	>GL50803_15011 | organism=Giardia_Assemblage_A_isolate_WB | product=Hypothetical protein | location=CH991768:447156-447875(+) | length=239
26310000	35386000	39257000	13487000	15150000	15131000	no value	no value	97444000	58	35386000	15131000	0.427598	GL50803_113677	GL50803_113677	>GL50803_113677 | organism=Giardia_Assemblage_A_isolate_WB | product=Coiled-coil protein | location=GLCHR02:1450392-1457219(+) | length=2275
17586000	21897000	18625000	no value	8626300	7224100	no value	no value	55535000	38	18625000	7925200	0.425514	GL50803_16745	GL50803_16745	>GL50803_16745 | organism=Giardia_Assemblage_A_isolate_WB | product=Axoneme-associated protein GASP-180 | location=GLCHR05:2382291-2385410(+) | length=1039
19938000	19913000	20634000	8471000	8737400	7262500	no value	no value	58806000	28	19938000	8471000	0.424867	GL50803_8360	GL50803_8360	>GL50803_8360 | organism=Giardia_Assemblage_A_isolate_WB | product=Acid sphingomyelinase-like phosphodiesterase 3b precursor | location=GLCHR04:2444031-2445350(+) | length=439
13111000	9372400	8179600	no value	3976600	no value	no value	no value	28618000	24	9372400	3976600	0.424288	GL50803_15549	GL50803_15549	>GL50803_15549 | organism=Giardia_Assemblage_A_isolate_WB | product=Dynein binding protein, putative | location=GLCHR01:1048842-1051079(-) | length=745
135530000	141540000	135170000	54148000	63021000	57195000	no value	no value	372460000	91	135530000	57195000	0.42201	GL50803_16550	GL50803_16550	>GL50803_16550 | organism=Giardia_Assemblage_A_isolate_WB | product=Hypothetical protein | location=GLCHR05:1583174-1584202(-) | length=342
14193000	21488000	28004000	6827400	13243000	9025100	no value	no value	66721000	35	21488000	9025100	0.420007	GL50803_8903	GL50803_8903	>GL50803_8903 | organism=Giardia_Assemblage_A_isolate_WB | product=Copine I | location=GLCHR01:439336-440100(+) | length=254
18413000	12520000	17681000	7393200	6183100	8024000	no value	no value	47506000	22	17681000	7393200	0.418144	GL50803_11299	GL50803_11299	>GL50803_11299 | organism=Giardia_Assemblage_A_isolate_WB | product=Amino acid transporter, putative | location=GLCHR04:1424357-1426126(+) | length=589
12327000	11367000	13224000	no value	5258600	5026800	no value	no value	36966000	30	12327000	5142700	0.41719	GL50803_24590	GL50803_24590	>GL50803_24590 | organism=Giardia_Assemblage_A_isolate_WB | product=Protein 21.1 | location=GLCHR05:4339156-4342068(-) | length=970
64499000	61256000	71602000	26756000	24094000	31411000	no value	no value	201120000	58	64499000	26756000	0.414828	GL50803_17230	GL50803_17230	>GL50803_17230 | organism=Giardia_Assemblage_A_isolate_WB | product=Gamma giardin | location=GLCHR03:483217-484152(-) | length=311
18597000	14429000	21065000	6682900	7704700	10154000	no value	no value	50409000	54	18597000	7704700	0.414298	GL50803_24842;GL50803_102893	GL50803_24842	>GL50803_24842 | organism=Giardia_Assemblage_A_isolate_WB | product=Protein 21.1 | location=GLCHR03:1345802-1351357(-) | length=1851
24703000	29650000	30026000	12263000	13211000	12087000	no value	no value	86094000	68	29650000	12263000	0.413592	GL50803_101212	GL50803_101212	>GL50803_101212 | organism=Giardia_Assemblage_A_isolate_WB | product=Hypothetical protein | location=GLCHR04:600746-605905(-) | length=1719
9315800	13151000	17820000	3690000	6136100	5438300	no value	no value	38878000	39	13151000	5438300	0.413527	GL50803_17169	GL50803_17169	>GL50803_17169 | organism=Giardia_Assemblage_A_isolate_WB | product=hypothetical protein | location=GLCHR01:538290-541361(-) | length=1023
26970000	23898000	22286000	no value	9325700	10197000	no value	no value	79384000	21	23898000	9761350	0.408459	GL50803_13000	GL50803_13000	>GL50803_13000 | organism=Giardia_Assemblage_A_isolate_WB | product=Vacuolar ATP synthase subunit d | location=GLCHR02:620743-621798(-) | length=351
24699000	16885000	19660000	8028100	8220100	7196000	no value	no value	58102000	35	19660000	8028100	0.408347	GL50803_3957	GL50803_3957	>GL50803_3957 | organism=Giardia_Assemblage_A_isolate_WB | product=Kinase, NEK | location=GLCHR05:2624672-2626897(-) | length=741
172750000	157850000	160570000	67386000	65357000	65303000	no value	no value	463260000	80	160570000	65357000	0.407031	GL50803_12102	GL50803_12102	>GL50803_12102 | organism=Giardia_Assemblage_A_isolate_WB | product=Elongation factor 1-gamma | location=GLCHR04:57528-58736(-) | length=402
7520200	10125000	8647600	no value	no value	3517100	no value	no value	22918000	13	8647600	3517100	0.406714	GL50803_7875	GL50803_7875	>GL50803_7875 | organism=Giardia_Assemblage_A_isolate_WB | product=E04F6.2 like protein | location=GLCHR04:1504578-1505294(+) | length=238
9745100	10318000	15284000	no value	no value	4136400	no value	no value	33496000	26	10318000	4136400	0.400892	GL50803_91451	GL50803_91451	>GL50803_91451 | organism=Giardia_Assemblage_A_isolate_WB | product=Kinase, NEK | location=GLCHR02:733935-736187(+) | length=750
15015000	15961000	15763000	6304700	no value	no value	no value	no value	43715000	42	15763000	6304700	0.399968	GL50803_113480;GL50803_135873	GL50803_113480;GL50803_135873	>GL50803_113480 | organism=Giardia_Assemblage_A_isolate_WB | product=Hypothetical protein | location=GLCHR03:1670269-1674069(+) | length=1266;>GL50803_135873 | organism=Giardia_Assemblage_A_isolate_WB | product=Hypothetical protein | location=GLCHR03:16519
24899000	16005000	16092000	6390400	6986400	6026400	no value	no value	61999000	39	16092000	6390400	0.397117	GL50803_23833	GL50803_23833	>GL50803_23833 | organism=Giardia_Assemblage_A_isolate_WB | product=Vacuolar protein sorting 35 | location=GLCHR05:2097082-2099379(-) | length=765
97203000	86638000	87285000	34651000	34308000	36010000	no value	no value	279380000	74	87285000	34651000	0.396987	GL50803_4812	GL50803_4812	>GL50803_4812 | organism=Giardia_Assemblage_A_isolate_WB | product=Beta-giardin | location=GLCHR04:2015776-2016594(+) | length=272
215000000	207380000	202960000	88330000	82255000	79958000	no value	no value	615630000	104	207380000	82255000	0.396639	GL50803_95593;GL50803_15514	GL50803_95593	>GL50803_95593 | organism=Giardia_Assemblage_A_isolate_WB | product=Kinase, NEK | location=GLCHR03:1279611-1280741(+) | length=376
24661000	25884000	20613000	12160000	9762300	6672400	no value	no value	65720000	52	24661000	9762300	0.39586	GL50803_104173	GL50803_104173	>GL50803_104173 | organism=Giardia_Assemblage_A_isolate_WB | product=Isoleucyl-tRNA synthetase | location=GLCHR04:2465183-2468680(+) | length=1165
7399700	6478400	10669000	no value	no value	2901300	no value	no value	24513000	36	7399700	2901300	0.392083	GL50803_16793	GL50803_16793	>GL50803_16793 | organism=Giardia_Assemblage_A_isolate_WB | product=Hypothetical protein | location=GLCHR05:2984143-2987934(+) | length=1263
41271000	43142000	42819000	16750000	15790000	18849000	no value	no value	117720000	28	42819000	16750000	0.391181	GL50803_137603	GL50803_137603	>GL50803_137603 | organism=Giardia_Assemblage_A_isolate_WB | product=TMP52 | location=GLCHR05:4140788-4142185(+) | length=465
23506000	24429000	26479000	10361000	8469600	9522600	no value	no value	80624000	42	24429000	9522600	0.389807	GL50803_33989	GL50803_33989	>GL50803_33989 | organism=Giardia_Assemblage_A_isolate_WB | product=hypothetical protein | location=GLCHR03:1437850-1438788(-) | length=312
1705600000	1741000000	1901200000	645490000	674920000	705590000	no value	no value	4666900000	277	1741000000	674920000	0.387662	GL50803_112079;GL50803_103676	GL50803_112079;GL50803_103676	>GL50803_112079 | organism=Giardia_Assemblage_A_isolate_WB | product=Alpha-tubulin | location=GLCHR03:1813742-1815106(-) | length=454;>GL50803_103676 | organism=Giardia_Assemblage_A_isolate_WB | product=Alpha-tubulin | location=GLCHR05:3287152-3288516(-) |
128680000	129650000	115020000	47493000	49593000	58493000	no value	no value	344990000	38	128680000	49593000	0.385398	GL50803_15427	GL50803_15427	>GL50803_15427 | organism=Giardia_Assemblage_A_isolate_WB | product=Giardia trophozoite antigen GTA-2 | location=GLCHR03:946579-947289(-) | length=236
16052000	14617000	13803000	4004700	5728200	5621200	no value	no value	43597000	38	14617000	5621200	0.384566	GL50803_14434;GL50803_14834	GL50803_14434	>GL50803_14434 | organism=Giardia_Assemblage_A_isolate_WB | product=Protein 21.1 | location=GLCHR02:1057350-1058708(+) | length=452
21068000	21555000	18320000	10020000	8097900	6005300	no value	no value	56531000	43	21068000	8097900	0.38437	GL50803_10232	GL50803_10232	>GL50803_10232 | organism=Giardia_Assemblage_A_isolate_WB | product=Hypothetical protein | location=GLCHR03:1881450-1883459(+) | length=669
304790000	289850000	294690000	103290000	113730000	113160000	no value	no value	793290000	95	294690000	113160000	0.383997	GL50803_10316	GL50803_10316	>GL50803_10316 | organism=Giardia_Assemblage_A_isolate_WB | product=Hypothetical protein | location=GLCHR03:1019029-1020021(+) | length=330
53226000	63343000	64703000	24086000	21113000	24094000	no value	no value	181630000	88	63343000	24086000	0.380247	GL50803_15591	GL50803_15591	>GL50803_15591 | organism=Giardia_Assemblage_A_isolate_WB | product=Coiled-coil protein | location=CH991767:452286-457343(+) | length=1685
13440000	18777000	11583000	no value	5103900	no value	no value	no value	39590000	32	13440000	5103900	0.379754	GL50803_33685	GL50803_33685	>GL50803_33685 | organism=Giardia_Assemblage_A_isolate_WB | product=Hypothetical protein | location=GLCHR04:1497144-1500371(-) | length=1075
110080000	104810000	93557000	42600000	39750000	38813000	no value	no value	321840000	107	104810000	39750000	0.379258	GL50803_10460	GL50803_10460	>GL50803_10460 | organism=Giardia_Assemblage_A_isolate_WB | product=Hypothetical protein | location=GLCHR01:1217511-1219220(+) | length=569
37040000	43889000	36600000	9115200	14047000	14809000	no value	no value	115200000	61	37040000	14047000	0.379239	GL50803_17119	GL50803_17119	>GL50803_17119 | organism=Giardia_Assemblage_A_isolate_WB | product=Hypothetical protein | location=GLCHR05:2026438-2028741(-) | length=767
11108000	10402000	11588000	4182500	no value	no value	no value	no value	29636000	13	11108000	4182500	0.37653	GL50803_7204	GL50803_7204	>GL50803_7204 | organism=Giardia_Assemblage_A_isolate_WB | product=Hypothetical protein | location=GLCHR05:2360937-2361416(-) | length=159
46928000	47362000	46873000	15858000	17637000	17665000	no value	no value	141930000	60	46928000	17637000	0.375831	GL50803_7444	GL50803_7444	>GL50803_7444 | organism=Giardia_Assemblage_A_isolate_WB | product=Hypothetical protein | location=GLCHR05:1459747-1460850(-) | length=367
53804000	62600000	54364000	20347000	18691000	21314000	no value	no value	164670000	56	54364000	20347000	0.374273	GL50803_115159	GL50803_115159	>GL50803_115159 | organism=Giardia_Assemblage_A_isolate_WB | product=Hypothetical protein | location=GLCHR05:3533852-3535786(-) | length=644
7020900	11670000	10706000	no value	4565000	3370400	no value	no value	29235000	19	10706000	3967700	0.370605	GL50803_87926	GL50803_87926	>GL50803_87926 | organism=Giardia_Assemblage_A_isolate_WB | product=Hypothetical protein | location=GLCHR03:1145313-1146602(+) | length=429
15531000	8704300	11084000	4317000	no value	3884200	no value	no value	33438000	20	11084000	4100600	0.369957	GL50803_16404	GL50803_16404	>GL50803_16404 | organism=Giardia_Assemblage_A_isolate_WB | product=Hypothetical protein | location=GLCHR04:1669270-1669752(+) | length=160
67276000	62109000	65705000	24705000	24287000	23083000	no value	no value	184800000	35	65705000	24287000	0.369637	GL50803_14521;GL50803_16076	GL50803_14521;GL50803_16076	>GL50803_14521 | organism=Giardia_Assemblage_A_isolate_WB | product=Peroxiredoxin 1 | location=GLCHR03:1256829-1257434(-) | length=201;>GL50803_16076 | organism=Giardia_Assemblage_A_isolate_WB | product=Peroxiredoxin 1 | location=GLCHR05:1380128-1380733(+)
3318200	3926300	4678600	1441400	no value	no value	no value	no value	10754000	17	3926300	1441400	0.367114	GL50803_8639	GL50803_8639	>GL50803_8639 | organism=Giardia_Assemblage_A_isolate_WB | product=Hypothetical protein | location=GLCHR02:221642-223036(+) | length=464
28288000	42647000	44012000	10658000	15549000	19071000	no value	no value	113950000	81	42647000	15549000	0.364598	GL50803_17551	GL50803_17551	>GL50803_17551 | organism=Giardia_Assemblage_A_isolate_WB | product=Protein 21.1 | location=GLCHR04:2132038-2135262(-) | length=1074
20606000	18450000	22333000	no value	7760600	7220000	no value	no value	65288000	22	20606000	7490300	0.363501	GL50803_5988	GL50803_5988	>GL50803_5988 | organism=Giardia_Assemblage_A_isolate_WB | product=hypothetical protein | location=GLCHR03:1568651-1569361(-) | length=236
43648000	54550000	47221000	10329000	17499000	17159000	no value	no value	144600000	52	47221000	17159000	0.363376	GL50803_11390	GL50803_11390	>GL50803_11390 | organism=Giardia_Assemblage_A_isolate_WB | product=Kinase, NEK | location=GLCHR02:127987-130320(+) | length=777
15962000	16496000	9380000	3617400	6162900	5783400	no value	no value	42403000	34	15962000	5783400	0.362323	GL50803_102022	GL50803_102022	>GL50803_102022 | organism=Giardia_Assemblage_A_isolate_WB | product=Hypothetical protein | location=GLCHR05:4333683-4336562(+) | length=959
389340000	425940000	396570000	134490000	143480000	144880000	no value	no value	1116000000	80	396570000	143480000	0.361802	GL50803_17153	GL50803_17153	>GL50803_17153 | organism=Giardia_Assemblage_A_isolate_WB | product=Alpha-11 giardin | location=GLCHR05:1207222-1208145(-) | length=307
31146000	12912000	13068000	4610700	8210700	4699700	no value	no value	57583000	46	13068000	4699700	0.359634	GL50803_14158	GL50803_14158	>GL50803_14158 | organism=Giardia_Assemblage_A_isolate_WB | product=Protein 21.1 | location=GLCHR05:1804358-1807156(+) | length=932
8058200	8217600	8552100	no value	2922000	no value	no value	no value	22695000	12	8217600	2922000	0.355578	GL50803_5615	GL50803_5615	>GL50803_5615 | organism=Giardia_Assemblage_A_isolate_WB | product=Hypothetical protein | location=GLCHR03:641250-642308(-) | length=352
19030000	12988000	12373000	no value	no value	4588500	no value	no value	41939000	31	12988000	4588500	0.353288	GL50803_14568	GL50803_14568	>GL50803_14568 | organism=Giardia_Assemblage_A_isolate_WB | product=Ser/Thr protein phosphatase PP1-alpha 2 catalytic subunit | location=GLCHR04:933447-934424(-) | length=325
18126000	17442000	19190000	no value	5175900	7529200	no value	no value	58360000	54	18126000	6352550	0.350466	GL50803_11720	GL50803_11720	>GL50803_11720 | organism=Giardia_Assemblage_A_isolate_WB | product=Hypothetical protein | location=GLCHR02:819987-821315(+) | length=442
9032700	15015000	10669000	no value	3019200	4424600	no value	no value	30170000	34	10669000	3721900	0.348852	GL50803_42442	GL50803_42442	>GL50803_42442 | organism=Giardia_Assemblage_A_isolate_WB | product=Transitional endoplasmic reticulum ATPase | location=GLCHR04:1922867-1925293(+) | length=808
42374000	40977000	39107000	14157000	13541000	14655000	no value	no value	126270000	46	40977000	14157000	0.345486	GL50803_4410	GL50803_4410	>GL50803_4410 | organism=Giardia_Assemblage_A_isolate_WB | product=SALP-1 | location=GLCHR04:475295-476062(-) | length=255
8015200	9995500	9994400	no value	no value	3430500	no value	no value	24836000	26	9994400	3430500	0.343242	GL50803_3342	GL50803_3342	>GL50803_3342 | organism=Giardia_Assemblage_A_isolate_WB | product=Hypothetical protein | location=GLCHR05:1904560-1907568(-) | length=1002
16752000	22664000	12992000	4087700	7385300	no value	no value	no value	54599000	45	16752000	5736500	0.342437	GL50803_17585	GL50803_17585	>GL50803_17585 | organism=Giardia_Assemblage_A_isolate_WB | product=Protein 21.1 | location=GLCHR04:842972-845128(+) | length=718
18466000	23520000	12918000	6271500	6282500	7021200	no value	no value	56443000	37	18466000	6282500	0.34022	GL50803_17568	GL50803_17568	>GL50803_17568 | organism=Giardia_Assemblage_A_isolate_WB | product=Protein 21.1 | location=GLCHR04:2676938-2678560(-) | length=540
356000000	353430000	355560000	117020000	128340000	120300000	no value	no value	984120000	166	355560000	120300000	0.33834	GL50803_17121	GL50803_17121	>GL50803_17121 | organism=Giardia_Assemblage_A_isolate_WB | product=Bip | location=GLCHR04:535188-537221(+) | length=677
145500000	140450000	146140000	48685000	47319000	50177000	no value	no value	418220000	138	145500000	48685000	0.334605	GL50803_21423	GL50803_21423	>GL50803_21423 | organism=Giardia_Assemblage_A_isolate_WB | product=Beta adaptin | location=GLCHR05:4202692-4206090(-) | length=1132
62952000	67735000	66416000	20381000	22736000	22208000	no value	no value	181360000	47	66416000	22208000	0.334377	GL50803_15097	GL50803_15097	>GL50803_15097 | organism=Giardia_Assemblage_A_isolate_WB | product=Alpha-14 giardin | location=GLCHR02:1108107-1109120(-) | length=337
15370000	21988000	22728000	5916300	9237200	7283200	no value	no value	56267000	29	21988000	7283200	0.331235	GL50803_29490;GL50803_4563;GL50803_135999	GL50803_29490;GL50803_4563	>GL50803_29490 | organism=Giardia_Assemblage_A_isolate_WB | product=Copine I | location=GLCHR02:1239188-1239982(+) | length=264;>GL50803_4563 | organism=Giardia_Assemblage_A_isolate_WB | product=Copine I | location=CH991778:30717-31466(-) | length=249
24918000	33248000	22890000	6272200	8235700	8240900	no value	no value	72870000	42	24918000	8235700	0.330512	GL50803_112846	GL50803_112846	>GL50803_112846 | organism=Giardia_Assemblage_A_isolate_WB | product=Kinesin-3 | location=GLCHR04:1028107-1031394(-) | length=1095
10639000	8967900	12103000	5083900	2917500	3507500	no value	no value	31347000	29	10639000	3507500	0.329683	GL50803_114307	GL50803_114307	>GL50803_114307 | organism=Giardia_Assemblage_A_isolate_WB | product=Kinase, NEK | location=GLCHR02:622002-624743(+) | length=913
19583000	9999900	13356000	no value	4438100	4284100	no value	no value	43510000	24	13356000	4361100	0.326527	GL50803_15104	GL50803_15104	>GL50803_15104 | organism=Giardia_Assemblage_A_isolate_WB | product=Sec1, putative;TM region | location=GLCHR05:4399312-4401441(+) | length=709
11373000	13966000	17626000	5663900	3442700	no value	no value	no value	42108000	41	13966000	4553300	0.326027	GL50803_4657	GL50803_4657	>GL50803_4657 | organism=Giardia_Assemblage_A_isolate_WB | product=Hypothetical protein | location=GLCHR01:694019-698806(-) | length=1595
55484000	62353000	62164000	20781000	20029000	17534000	no value	no value	176490000	98	62164000	20029000	0.322196	GL50803_115479;GL50803_115478	GL50803_115479;GL50803_115478	>GL50803_115479 | organism=Giardia_Assemblage_A_isolate_WB | product=Hypothetical protein | location=GLCHR04:1981101-1983320(+) | length=739;>GL50803_115478 | organism=Giardia_Assemblage_A_isolate_WB | product=Hypothetical protein | location=GLCHR04:200113
19305000	12997000	19793000	5866100	no value	6533800	no value	no value	54094000	37	19305000	6199950	0.321158	GL50803_17362	GL50803_17362	>GL50803_17362 | organism=Giardia_Assemblage_A_isolate_WB | product=Hypothetical protein | location=GLCHR04:2036289-2041397(+) | length=1702
11502000	10760000	9563600	no value	no value	3440800	no value	no value	28947000	25	10760000	3440800	0.319777	GL50803_14341	GL50803_14341	>GL50803_14341 | organism=Giardia_Assemblage_A_isolate_WB | product=Hypothetical protein | location=GLCHR01:319235-319978(+) | length=247
127870000	146910000	151010000	45185000	51816000	46781000	no value	no value	434020000	76	146910000	46781000	0.318433	GL50803_17327	GL50803_17327	>GL50803_17327 | organism=Giardia_Assemblage_A_isolate_WB | product=Xaa-Pro dipeptidase | location=GLCHR01:731223-732557(+) | length=444
6520300	10277000	9426600	3353700	no value	2606200	no value	no value	23543000	34	9426600	2979950	0.316121	GL50803_4883	GL50803_4883	>GL50803_4883 | organism=Giardia_Assemblage_A_isolate_WB | product=Hypothetical protein | location=GLCHR02:216233-220612(-) | length=1459
7384400	8794500	8015600	no value	no value	2508000	no value	no value	21329000	21	8015600	2508000	0.31289	GL50803_5822	GL50803_5822	>GL50803_5822 | organism=Giardia_Assemblage_A_isolate_WB | product=Hypothetical protein | location=GLCHR05:3238894-3240900(+) | length=668
414370000	374470000	352590000	117700000	116780000	115300000	no value	no value	1172600000	116	374470000	116780000	0.311854	GL50803_7261	GL50803_7261	>GL50803_7261 | organism=Giardia_Assemblage_A_isolate_WB | product=Phosphatidylinositol-4-phosphate 5-kinase, putative | location=GLCHR02:156094-157230(+) | length=378
20158000	11465000	11289000	no value	3508400	3516300	no value	no value	67575000	15	11465000	3512350	0.306354	GL50803_8559	GL50803_8559	>GL50803_8559 | organism=Giardia_Assemblage_A_isolate_WB | product=Vacuolar ATP synthase 16 kDa proteolipid subunit | location=GLCHR05:4302271-4302792(-) | length=173
437750000	439790000	440750000	123180000	143560000	134000000	no value	no value	1465900000	136	439790000	134000000	0.304691	GL50803_15409	GL50803_15409	>GL50803_15409 | organism=Giardia_Assemblage_A_isolate_WB | product=Kinase, NEK | location=GLCHR02:126363-127910(+) | length=515
14597000	10134000	15609000	no value	4447500	no value	no value	no value	36753000	26	14597000	4447500	0.304686	GL50803_8741	GL50803_8741	>GL50803_8741 | organism=Giardia_Assemblage_A_isolate_WB | product=Dipeptidyl-peptidase I precursor | location=GLCHR04:954390-956075(-) | length=561
54553000	56092000	59834000	10876000	17052000	19036000	no value	no value	157770000	65	56092000	17052000	0.304001	GL50803_8217	GL50803_8217	>GL50803_8217 | organism=Giardia_Assemblage_A_isolate_WB | product=Uridine kinase | location=GLCHR03:424334-426082(+) | length=582
12899000	12567000	14448000	2421400	5303900	no value	no value	no value	37607000	43	12899000	3862650	0.299453	GL50803_94117	GL50803_94117	>GL50803_94117 | organism=Giardia_Assemblage_A_isolate_WB | product=Hypothetical protein | location=GLCHR01:650542-657123(-) | length=2193
78596000	85523000	86198000	25507000	24343000	26448000	no value	no value	239430000	46	85523000	25507000	0.298247	GL50803_14551	GL50803_14551	>GL50803_14551 | organism=Giardia_Assemblage_A_isolate_WB | product=Alpha-6 giardin | location=GLCHR03:109136-110029(+) | length=297
1755500000	1934200000	1770200000	522840000	519160000	529720000	no value	no value	5758300000	333	1770200000	522840000	0.295356	GL50803_136021;GL50803_136020;GL50803_101291	GL50803_136021;GL50803_136020;GL50803_101291	>GL50803_136021 | organism=Giardia_Assemblage_A_isolate_WB | product=Beta tubulin | location=GLCHR05:3630334-3631677(+) | length=447;>GL50803_136020 | organism=Giardia_Assemblage_A_isolate_WB | product=Beta tubulin | location=GLCHR05:3625697-3627040(-) | l
14584000	11702000	24180000	no value	3774400	4834700	no value	no value	49186000	37	14584000	4304550	0.295156	GL50803_17312	GL50803_17312	>GL50803_17312 | organism=Giardia_Assemblage_A_isolate_WB | product=Hypothetical protein | location=GLCHR03:1354207-1356216(-) | length=669
154740000	151160000	153380000	40647000	45114000	52648000	no value	no value	422590000	80	153380000	45114000	0.294132	GL50803_103713	GL50803_103713	>GL50803_103713 | organism=Giardia_Assemblage_A_isolate_WB | product=Protein disulfide isomerase PDI4 | location=GLCHR03:1433304-1434368(-) | length=354
1299000000	1248700000	1236600000	365290000	362740000	375410000	no value	no value	3388200000	305	1248700000	365290000	0.292536	GL50803_14373	GL50803_14373	>GL50803_14373 | organism=Giardia_Assemblage_A_isolate_WB | product=Dynamin | location=GLCHR03:741223-743421(+) | length=732
14312000	12329000	12406000	no value	3654800	3578900	no value	no value	36494000	27	12406000	3616850	0.29154	GL50803_14200	GL50803_14200	>GL50803_14200 | organism=Giardia_Assemblage_A_isolate_WB | product=Molybdenum cofactor sulfurase | location=GLCHR05:1522519-1524378(-) | length=619
31861000	25159000	41313000	9277800	15217000	6932300	no value	no value	82295000	101	31861000	9277800	0.291196	GL50803_6082	GL50803_6082	>GL50803_6082 | organism=Giardia_Assemblage_A_isolate_WB | product=Hypothetical protein | location=GLCHR04:1990860-1998836(-) | length=2658
33981000	30979000	15540000	8901400	6539400	10250000	no value	no value	125760000	38	30979000	8901400	0.287337	GL50803_9848	GL50803_9848	>GL50803_9848 | organism=Giardia_Assemblage_A_isolate_WB | product=Dynein light chain | location=GLCHR01:809935-810204(-) | length=89
19484000	14108000	22951000	7661600	no value	3438900	no value	no value	62172000	17	19484000	5550250	0.284862	GL50803_10016	GL50803_10016	>GL50803_10016 | organism=Giardia_Assemblage_A_isolate_WB | product=Hypothetical protein | location=GLCHR03:1212960-1213913(-) | length=317
8911700	12851000	13533000	2549900	no value	4722600	no value	no value	33376000	30	12851000	3636250	0.282955	GL50803_17083	GL50803_17083	>GL50803_17083 | organism=Giardia_Assemblage_A_isolate_WB | product=Hypothetical protein | location=GLCHR02:1302081-1303733(+) | length=550
47731000	45362000	43956000	12457000	14522000	11343000	no value	no value	148580000	39	45362000	12457000	0.274613	GL50803_13561	GL50803_13561	>GL50803_13561 | organism=Giardia_Assemblage_A_isolate_WB | product=Translation elongation factor | location=GLCHR01:1067637-1068299(-) | length=220
16907000	13335000	17337000	4393000	no value	4888400	no value	no value	43704000	24	16907000	4640700	0.274484	GL50803_14135	GL50803_14135	>GL50803_14135 | organism=Giardia_Assemblage_A_isolate_WB | product=Nucleoside diphosphate kinase | location=GLCHR03:462824-463987(-) | length=387
398720000	377830000	373490000	102620000	91761000	103690000	no value	no value	1244300000	104	377830000	102620000	0.271604	GL50803_17090	GL50803_17090	>GL50803_17090 | organism=Giardia_Assemblage_A_isolate_WB | product=Giardia trophozoite antigen GTA-1 | location=GLCHR03:1714568-1715113(-) | length=181
542120000	521500000	460540000	117690000	141450000	153700000	no value	no value	1679800000	168	521500000	141450000	0.271237	GL50803_11654	GL50803_11654	>GL50803_11654 | organism=Giardia_Assemblage_A_isolate_WB | product=Alpha-1 giardin | location=GLCHR03:37988-38875(-) | length=295
22151000	30995000	26440000	7158500	6858700	10303000	no value	no value	79193000	52	26440000	7158500	0.270745	GL50803_17254	GL50803_17254	>GL50803_17254 | organism=Giardia_Assemblage_A_isolate_WB | product=Phosphomannomutase-2 | location=GLCHR04:363536-365503(-) | length=655
27604000	38847000	31645000	9390000	5941900	8504900	no value	no value	86202000	56	31645000	8504900	0.26876	GL50803_14181	GL50803_14181	>GL50803_14181 | organism=Giardia_Assemblage_A_isolate_WB | product=Spindle pole protein, putative | location=GLCHR03:723448-725529(-) | length=693
14870000	16931000	20113000	4524500	4148100	4861900	no value	no value	46650000	47	16931000	4524500	0.267232	GL50803_112408	GL50803_112408	>GL50803_112408 | organism=Giardia_Assemblage_A_isolate_WB | product=Hypothetical protein | location=GLCHR04:584076-589637(-) | length=1853
15253000	13654000	14434000	no value	4075800	3610900	no value	no value	42509000	35	14434000	3843350	0.266271	GL50803_16653	GL50803_16653	>GL50803_16653 | organism=Giardia_Assemblage_A_isolate_WB | product=Hypothetical protein | location=GLCHR05:3813460-3816432(+) | length=990
8141900	13343000	14994000	3593300	no value	3511100	no value	no value	32869000	49	13343000	3552200	0.266222	GL50803_93736	GL50803_93736	>GL50803_93736 | organism=Giardia_Assemblage_A_isolate_WB | product=Dynein heavy chain | location=GLCHR02:1458451-1472772(-) | length=4773
61660000	68369000	60116000	12595000	16283000	20115000	no value	no value	170210000	117	61660000	16283000	0.264077	GL50803_15054	GL50803_15054	>GL50803_15054 | organism=Giardia_Assemblage_A_isolate_WB | product=Kelch repeat-containing protein | location=GLCHR05:1716052-1720596(-) | length=1514
24437000	26990000	30853000	5248300	7033000	8662400	no value	no value	74770000	58	26990000	7033000	0.260578	GL50803_17109	GL50803_17109	>GL50803_17109 | organism=Giardia_Assemblage_A_isolate_WB | product=Vacuolar protein sorting 11 | location=GLCHR05:1525477-1528743(-) | length=1088
85735000	88708000	86758000	21278000	23119000	21861000	no value	no value	251610000	52	86758000	21861000	0.251977	GL50803_15383	GL50803_15383	>GL50803_15383 | organism=Giardia_Assemblage_A_isolate_WB | product=Peroxiredoxin 1 | location=GLCHR04:2655447-2656187(-) | length=246
70633000	65736000	71007000	10214000	19001000	17776000	no value	no value	201610000	101	70633000	17776000	0.251667	GL50803_16549	GL50803_16549	>GL50803_16549 | organism=Giardia_Assemblage_A_isolate_WB | product=Uridine kinase | location=GLCHR05:1578937-1580985(-) | length=682
45241000	54760000	58283000	13014000	13636000	13935000	no value	no value	145810000	74	54760000	13636000	0.249014	GL50803_86761	GL50803_86761	>GL50803_86761 | organism=Giardia_Assemblage_A_isolate_WB | product=LEK1 | location=GLCHR05:1584394-1586544(+) | length=716
20212000	19301000	23571000	5700800	3646500	5015400	no value	no value	56034000	41	20212000	5015400	0.24814	GL50803_17402	GL50803_17402	>GL50803_17402 | organism=Giardia_Assemblage_A_isolate_WB | product=Protein 21.1 | location=GLCHR02:1213579-1216575(-) | length=998
12669000	18487000	11803000	3320000	3109700	2843100	no value	no value	37881000	27	12669000	3109700	0.245457	GL50803_8826	GL50803_8826	>GL50803_8826 | organism=Giardia_Assemblage_A_isolate_WB | product=Glucokinase | location=GLCHR05:1550601-1551632(+) | length=343
30605000	24015000	36319000	6536600	7487500	8121100	no value	no value	85924000	25	30605000	7487500	0.24465	GL50803_12999	GL50803_12999	>GL50803_12999 | organism=Giardia_Assemblage_A_isolate_WB | product=Hypothetical protein | location=GLCHR02:619406-620080(+) | length=224
11229000	15180000	15703000	3051500	3689900	4135800	no value	no value	37641000	31	15180000	3689900	0.243076	GL50803_8058	GL50803_8058	>GL50803_8058 | organism=Giardia_Assemblage_A_isolate_WB | product=Hypothetical protein | location=GLCHR01:1438140-1439879(-) | length=579
15588000	23095000	21402000	3715500	8100300	5201000	no value	no value	53678000	57	21402000	5201000	0.243015	GL50803_17249	GL50803_17249	>GL50803_17249 | organism=Giardia_Assemblage_A_isolate_WB | product=Coiled-coil protein | location=GLCHR04:330287-335314(-) | length=1675
9303900	16010000	15746000	3812900	no value	no value	no value	no value	36161000	34	15746000	3812900	0.24215	GL50803_16985	GL50803_16985	>GL50803_16985 | organism=Giardia_Assemblage_A_isolate_WB | product=Hypothetical protein | location=CH991767:448255-451542(+) | length=1095
12252000	16463000	26128000	3981200	3895300	3601100	no value	no value	48650000	36	16463000	3895300	0.236609	GL50803_16861	GL50803_16861	>GL50803_16861 | organism=Giardia_Assemblage_A_isolate_WB | product=Hypothetical protein | location=GLCHR02:57523-58419(+) | length=298
10546000	12139000	18128000	2832900	3490900	2318100	no value	no value	39444000	36	12139000	2832900	0.233372	GL50803_6007	GL50803_6007	>GL50803_6007 | organism=Giardia_Assemblage_A_isolate_WB | product=Protein 21.1 | location=GLCHR02:1361951-1364998(+) | length=1015
20942000	27589000	28844000	no value	6710000	5987600	no value	no value	72389000	41	27589000	6348800	0.230121	GL50803_2107	GL50803_2107	>GL50803_2107 | organism=Giardia_Assemblage_A_isolate_WB | product=Hypothetical protein | location=GLCHR01:1025165-1026151(-) | length=328
14969000	19048000	11597000	3440700	5092300	2185500	no value	no value	42028000	43	14969000	3440700	0.229855	GL50803_93011	GL50803_93011	>GL50803_93011 | organism=Giardia_Assemblage_A_isolate_WB | product=Protein 21.1 | location=GLCHR03:151463-154591(+) | length=1042
308420000	321950000	300920000	71936000	70191000	70680000	no value	no value	849030000	110	308420000	70680000	0.229168	GL50803_114787	GL50803_114787	>GL50803_114787 | organism=Giardia_Assemblage_A_isolate_WB | product=Alpha-7.3 giardin | location=GLCHR05:4401466-4402353(-) | length=295
16256000	17768000	9308400	3722000	4760300	3280700	no value	no value	39851000	9	16256000	3722000	0.228962	GL50803_10530	GL50803_10530	>GL50803_10530 | organism=Giardia_Assemblage_A_isolate_WB | product=Vacuolar ATP synthase 16 kDa proteolipid subunit | location=GLCHR05:4278432-4278965(-) | length=177
35013000	41692000	30656000	7740500	11507000	7705800	no value	no value	102160000	50	35013000	7740500	0.221075	GL50803_96306	GL50803_96306	>GL50803_96306 | organism=Giardia_Assemblage_A_isolate_WB | product=Hypothetical protein | location=GLCHR04:529114-530817(+) | length=567
7838900	15364000	12457000	2015600	no value	3477100	no value	no value	32354000	47	12457000	2746350	0.220466	GL50803_112787;GL50803_15093	GL50803_112787	>GL50803_112787 | organism=Giardia_Assemblage_A_isolate_WB | product=Hypothetical protein | location=GLCHR04:2545569-2551103(-) | length=1844
8082900	16111000	14766000	no value	3681100	2628700	no value	no value	35928000	32	14766000	3154900	0.21366	GL50803_5294	GL50803_5294	>GL50803_5294 | organism=Giardia_Assemblage_A_isolate_WB | product=Protein F10G7.1 | location=GLCHR04:2240683-2243163(+) | length=826
36520000	37664000	41972000	8855700	7939700	6545200	no value	no value	103680000	77	37664000	7939700	0.210803	GL50803_113456	GL50803_113456	>GL50803_113456 | organism=Giardia_Assemblage_A_isolate_WB | product=Kinase, VPS15 | location=GLCHR02:525511-531777(+) | length=2088
22783000	20095000	15035000	4146200	6478900	3692600	no value	no value	57375000	38	20095000	4146200	0.20633	GL50803_17483	GL50803_17483	>GL50803_17483 | organism=Giardia_Assemblage_A_isolate_WB | product=Chaperone protein dnaJ | location=GLCHR04:163821-164810(+) | length=329
22460000	33422000	36858000	3209700	6847700	7969700	no value	no value	81448000	64	33422000	6847700	0.204886	GL50803_17627	GL50803_17627	>GL50803_17627 | organism=Giardia_Assemblage_A_isolate_WB | product=Hypothetical protein | location=GLCHR03:631827-635747(-) | length=1306
21469000	18693000	20136000	no value	5387100	2779100	no value	no value	55167000	46	20136000	4083100	0.202776	GL50803_17432	GL50803_17432	>GL50803_17432 | organism=Giardia_Assemblage_A_isolate_WB | product=Heat shock protein 70 | location=GLCHR04:1771264-1774995(+) | length=1243
26237000	47583000	51086000	9456000	10494000	4417000	no value	no value	107060000	80	47583000	9456000	0.198726	GL50803_103810	GL50803_103810	>GL50803_103810 | organism=Giardia_Assemblage_A_isolate_WB | product=Protein 21.1 | location=GLCHR05:1966122-1971743(-) | length=1873
14919000	19584000	23780000	4655600	3060200	no value	no value	no value	53427000	45	19584000	3857900	0.196992	GL50803_15247	GL50803_15247	>GL50803_15247 | organism=Giardia_Assemblage_A_isolate_WB | product=Grp94/Hsp90 | location=GLCHR01:748037-750670(+) | length=877
27568000	40180000	29812000	4733400	5826300	7052400	no value	no value	81084000	54	29812000	5826300	0.195435	GL50803_14859	GL50803_14859	>GL50803_14859 | organism=Giardia_Assemblage_A_isolate_WB | product=Protein 21.1 | location=GLCHR05:2201241-2204018(+) | length=925
17612000	15142000	13455000	2814100	2918000	4583900	no value	no value	41410000	33	15142000	2918000	0.192709	GL50803_113133	GL50803_113133	>GL50803_113133 | organism=Giardia_Assemblage_A_isolate_WB | product=Hypothetical protein | location=GLCHR01:1349849-1352362(-) | length=837
26202000	31007000	28345000	3878200	5372000	7407700	no value	no value	72396000	49	28345000	5372000	0.189522	GL50803_102023	GL50803_102023	>GL50803_102023 | organism=Giardia_Assemblage_A_isolate_WB | product=Protein 21.1 | location=GLCHR05:4336611-4339124(-) | length=837
8664800	16774000	19046000	no value	3302000	3033800	no value	no value	38764000	25	16774000	3167900	0.188858	GL50803_17334	GL50803_17334	>GL50803_17334 | organism=Giardia_Assemblage_A_isolate_WB | product=Hypothetical protein | location=GLCHR01:691565-693976(-) | length=803
15962000	19922000	20239000	3024600	no value	4478400	no value	no value	51523000	33	19922000	3751500	0.188309	GL50803_6372	GL50803_6372	>GL50803_6372 | organism=Giardia_Assemblage_A_isolate_WB | product=High cysteine protein | location=GLCHR03:720533-722134(-) | length=533
18402000	23671000	24869000	no value	4756200	4050700	no value	no value	57770000	51	23671000	4403450	0.186027	GL50803_8621	GL50803_8621	>GL50803_8621 | organism=Giardia_Assemblage_A_isolate_WB | product=Leucyl-tRNA synthetase | location=GLCHR01:228260-231781(-) | length=1173
36519000	34315000	32831000	9105300	6376000	5751800	no value	no value	91031000	82	34315000	6376000	0.185808	GL50803_16804	GL50803_16804	>GL50803_16804 | organism=Giardia_Assemblage_A_isolate_WB | product=Dynein heavy chain | location=GLCHR03:960748-967641(+) | length=2297
11772000	14071000	18592000	4694300	1417800	2556900	no value	no value	42057000	44	14071000	2556900	0.181714	GL50803_14838	GL50803_14838	>GL50803_14838 | organism=Giardia_Assemblage_A_isolate_WB | product=Protein 21.1 | location=GLCHR03:565227-567773(+) | length=848
33603000	35261000	29752000	no value	6893700	5289900	no value	no value	102890000	39	33603000	6091800	0.181287	GL50803_7796	GL50803_7796	>GL50803_7796 | organism=Giardia_Assemblage_A_isolate_WB | product=Alpha-2 giardin | location=GLCHR03:111206-112096(+) | length=296
19074000	16811000	20935000	3377900	2171000	4683000	no value	no value	49825000	57	19074000	3377900	0.177094	GL50803_114912	GL50803_114912	>GL50803_114912 | organism=Giardia_Assemblage_A_isolate_WB | product=hypothetical protein | location=GLCHR04:487373-491131(-) | length=1252
13379000	15756000	14888000	2433500	4869900	2531600	no value	no value	41725000	36	14888000	2531600	0.170043	GL50803_15398	GL50803_15398	>GL50803_15398 | organism=Giardia_Assemblage_A_isolate_WB | product=Chaperone protein dnaJ | location=GLCHR02:1230827-1231912(-) | length=361
11879000	21326000	21121000	2876500	3677200	3553700	no value	no value	48567000	39	21121000	3553700	0.168254	GL50803_113662	GL50803_113662	>GL50803_113662 | organism=Giardia_Assemblage_A_isolate_WB | product=hypothetical protein | location=GLCHR03:751264-754329(-) | length=1021
50411000	37809000	35857000	no value	7258300	5219300	no value	no value	109510000	61	37809000	6238800	0.165008	GL50803_14895	GL50803_14895	>GL50803_14895 | organism=Giardia_Assemblage_A_isolate_WB | product=Spindle pole protein, putative | location=GLCHR05:2766561-2768507(+) | length=648
12214000	18716000	22440000	2976900	2787700	3301600	no value	no value	49946000	53	18716000	2976900	0.159056	GL50803_113622	GL50803_113622	>GL50803_113622 | organism=Giardia_Assemblage_A_isolate_WB | product=Protein 21.1 | location=GLCHR01:895278-899792(+) | length=1504
29552000	161010000	42036000	6575400	7491200	5504800	no value	no value	185570000	43	42036000	6575400	0.156423	GL50803_113892	GL50803_113892	>GL50803_113892 | organism=Giardia_Assemblage_A_isolate_WB | product=Long chain fatty acid CoA ligase, putative | location=GLCHR05:1883933-1886209(-) | length=758
35586000	22665000	15719000	2574500	3511600	3936400	no value	no value	70191000	57	22665000	3511600	0.154935	GL50803_114498	GL50803_114498	>GL50803_114498 | organism=Giardia_Assemblage_A_isolate_WB | product=Hypothetical protein | location=GLCHR05:838391-843340(+) | length=1649
9273300	21823000	17723000	no value	1960100	3527300	no value	no value	43350000	42	17723000	2743700	0.15481	GL50803_94287	GL50803_94287	>GL50803_94287 | organism=Giardia_Assemblage_A_isolate_WB | product=Hypothetical protein | location=GLCHR01:983575-987861(+) | length=1428
70590000	110710000	81275000	10100000	17944000	12375000	no value	no value	236560000	78	81275000	12375000	0.152261	GL50803_18470	GL50803_18470	>GL50803_18470 | organism=Giardia_Assemblage_A_isolate_WB | product=Vacuolar proton-ATPase subunit, putative | location=GLCHR02:690022-692823(+) | length=933
42243000	59868000	49657000	6714900	7384000	10490000	no value	no value	142040000	93	49657000	7384000	0.1487	GL50803_15334	GL50803_15334	>GL50803_15334 | organism=Giardia_Assemblage_A_isolate_WB | product=Hypothetical protein | location=GLCHR03:787029-792272(-) | length=1747
21590000	22181000	23804000	3278000	3217700	4277700	no value	no value	60915000	46	22181000	3278000	0.147784	GL50803_101168	GL50803_101168	>GL50803_101168 | organism=Giardia_Assemblage_A_isolate_WB | product=Protein 21.1 | location=GLCHR04:463925-467290(+) | length=1121
24797000	22851000	24998000	4523500	no value	2476100	no value	no value	65306000	69	24797000	3499800	0.141138	GL50803_87039	GL50803_87039	>GL50803_87039 | organism=Giardia_Assemblage_A_isolate_WB | product=Hypothetical protein | location=GLCHR04:1545348-1554590(+) | length=3080
23607000	21743000	19325000	2954100	no value	3175400	no value	no value	56880000	53	21743000	3064750	0.140953	GL50803_28379	GL50803_28379	>GL50803_28379 | organism=Giardia_Assemblage_A_isolate_WB | product=Multidrug resistance-associated protein 1 | location=GLCHR03:1601529-1606040(-) | length=1503
50536000	58062000	44505000	6985900	4594800	8844400	no value	no value	137660000	50	50536000	6985900	0.138236	GL50803_16202	GL50803_16202	>GL50803_16202 | organism=Giardia_Assemblage_A_isolate_WB | product=Axoneme central apparatus protein | location=GLCHR02:267169-268677(+) | length=502
21094000	31302000	25004000	3408000	4803700	2314200	no value	no value	66528000	65	25004000	3408000	0.136298	GL50803_112076;GL50803_39766	GL50803_112076	>GL50803_112076 | organism=Giardia_Assemblage_A_isolate_WB | product=Kinase, CDC7 | location=GLCHR03:1821134-1826227(+) | length=1697
21582000	21720000	22681000	2757300	3038700	2925500	no value	no value	58625000	57	21720000	2925500	0.134692	GL50803_17123	GL50803_17123	>GL50803_17123 | organism=Giardia_Assemblage_A_isolate_WB | product=hypothetical protein | location=GLCHR04:542851-547911(+) | length=1686
59003000	66396000	71755000	4730700	8423100	8345800	no value	no value	171850000	33	66396000	8345800	0.125697	GL50803_113450;GL50803_5812;GL50803_13390	GL50803_113450	>GL50803_113450 | organism=Giardia_Assemblage_A_isolate_WB | product=VSP with INR | location=GLCHR02:491320-493518(-) | length=732
28901000	19607000	35948000	no value	no value	3628600	no value	no value	75337000	65	28901000	3628600	0.125553	GL50803_16592	GL50803_16592	>GL50803_16592 | organism=Giardia_Assemblage_A_isolate_WB | product=ABC transporter family protein | location=GLCHR03:1285617-1292381(-) | length=2254
28002000	31921000	38685000	2530300	3820300	4958700	no value	no value	81864000	70	31921000	3820300	0.11968	GL50803_86855	GL50803_86855	>GL50803_86855 | organism=Giardia_Assemblage_A_isolate_WB | product=Protein 21.1 | location=GLCHR04:1100266-1103601(+) | length=1111
27786000	35459000	21110000	2411900	3466200	3207900	no value	no value	73449000	77	27786000	3207900	0.11545	GL50803_17265	GL50803_17265	>GL50803_17265 | organism=Giardia_Assemblage_A_isolate_WB | product=Dynein heavy chain | location=GLCHR01:800488-808515(-) | length=2675
64116000	59171000	36338000	6002000	7447200	6705300	no value	no value	140230000	93	59171000	6705300	0.113321	GL50803_17406	GL50803_17406	>GL50803_17406 | organism=Giardia_Assemblage_A_isolate_WB | product=Phosphoinositide-3-kinase, class 3 | location=GLCHR02:1190054-1194970(+) | length=1638
29432000	25954000	31751000	2521700	3305500	3460200	no value	no value	76082000	57	29432000	3305500	0.11231	GL50803_8820	GL50803_8820	>GL50803_8820 | organism=Giardia_Assemblage_A_isolate_WB | product=Spindle pole protein, putative | location=GLCHR05:1543866-1546964(-) | length=1032
36558000	29637000	24737000	2945300	8541000	3268300	no value	no value	78356000	54	29637000	3268300	0.110278	GL50803_11932	GL50803_11932	>GL50803_11932 | organism=Giardia_Assemblage_A_isolate_WB | product=hypothetical protein | location=GLCHR04:878097-881987(+) | length=1296
5864500	12305000	12141000	no value	no value	1323000	no value	no value	25536000	33	12141000	1323000	0.10897	GL50803_3746	GL50803_3746	>GL50803_3746 | organism=Giardia_Assemblage_A_isolate_WB | product=Hypothetical protein | location=GLCHR04:949930-953235(-) | length=1101
30552000	30875000	38294000	3243900	3481600	2139200	no value	no value	82920000	62	30875000	3243900	0.105066	GL50803_95192	GL50803_95192	>GL50803_95192 | organism=Giardia_Assemblage_A_isolate_WB | product=Protein 21.1 | location=GLCHR03:1597805-1601245(-) | length=1146
37289000	22566000	20019000	3568800	2361400	1188200	no value	no value	77075000	75	22566000	2361400	0.104644	GL50803_8727	GL50803_8727	>GL50803_8727 | organism=Giardia_Assemblage_A_isolate_WB | product=Hypothetical protein | location=GLCHR05:2971760-2975131(+) | length=1123
35010000	37127000	38405000	3670600	3815800	4682600	no value	no value	97437000	81	37127000	3815800	0.102777	GL50803_7268	GL50803_7268	>GL50803_7268 | organism=Giardia_Assemblage_A_isolate_WB | product=Protein 21.1 | location=GLCHR03:1523457-1526927(-) | length=1156
39615000	46709000	51132000	4248100	4796600	8491800	no value	no value	122800000	76	46709000	4796600	0.102691	GL50803_8726	GL50803_8726	>GL50803_8726 | organism=Giardia_Assemblage_A_isolate_WB | product=Actin related protein | location=GLCHR05:2968747-2971653(+) | length=968
24661000	31198000	29429000	3361400	2256800	2605300	no value	no value	75170000	59	29429000	2605300	0.0885283	GL50803_7207	GL50803_7207	>GL50803_7207 | organism=Giardia_Assemblage_A_isolate_WB | product=Hypothetical protein | location=GLCHR05:2366342-2369518(-) | length=1058
29354000	29584000	30459000	2097800	3345900	2405500	no value	no value	76027000	47	29584000	2405500	0.0813108	GL50803_13528	GL50803_13528	>GL50803_13528 | organism=Giardia_Assemblage_A_isolate_WB | product=Sec1 vATPase | location=GLCHR01:629458-631383(-) | length=641
33964000	43131000	37079000	2653100	3228600	no value	no value	no value	101720000	66	37079000	2940850	0.0793131	GL50803_5183	GL50803_5183	>GL50803_5183 | organism=Giardia_Assemblage_A_isolate_WB | product=Hypothetical protein | location=GLCHR05:3410142-3413099(+) | length=985
56044000	64075000	63381000	2363000	4161900	2656700	no value	no value	152690000	108	63381000	2656700	0.0419163	GL50803_14345	GL50803_14345	>GL50803_14345 | organism=Giardia_Assemblage_A_isolate_WB | product=Coiled-coil protein | location=CH991769:673313-677659(+) | length=1448
21525000	30559000	33493000	856540	906500	772410	no value	no value	72026000	87	30559000	856540	0.0280291	GL50803_103059	GL50803_103059	>GL50803_103059 | organism=Giardia_Assemblage_A_isolate_WB | product=Dynein heavy chain | location=GLCHR02:16123-23343(-) | length=2406
Proteins not identified n Tim17 pull down
3488000	3563200	3466200	no value	no value	no value	no value	no value	9001300	12	3488000	no value	no value	GL50803_10019	GL50803_10019	>GL50803_10019 | organism=Giardia_Assemblage_A_isolate_WB | product=Phospholipid-transporting ATPase IA, putative | location=GLCHR03:1216519-1221201(-) | length=1560
no value	no value	633020	no value	no value	no value	no value	no value	1181400	2	633020	no value	no value	GL50803_10033	GL50803_10033	>GL50803_10033 | organism=Giardia_Assemblage_A_isolate_WB | product=Hypothetical protein | location=GLCHR05:1197671-1198594(-) | length=307
no value	1298900	1119600	no value	no value	no value	no value	no value	2113700	4	1209250	no value	no value	GL50803_10034	GL50803_10034	>GL50803_10034 | organism=Giardia_Assemblage_A_isolate_WB | product=Hypothetical protein | location=GLCHR05:1191459-1197659(+) | length=2066
2357000	2160100	2604100	no value	no value	no value	no value	no value	6203100	8	2357000	no value	no value	GL50803_10038	GL50803_10038	>GL50803_10038 | organism=Giardia_Assemblage_A_isolate_WB | product=Alpha-18 giardin | location=GLCHR05:1188239-1189099(+) | length=286
no value	no value	821580	no value	no value	no value	no value	no value	1769400	2	821580	no value	no value	GL50803_10073	GL50803_10073	>GL50803_10073 | organism=Giardia_Assemblage_A_isolate_WB | product=Alpha-12 giardin | location=GLCHR05:4415435-4416406(+) | length=323
10475000	10813000	11736000	no value	no value	no value	no value	no value	31907000	20	10813000	no value	no value	GL50803_100864	GL50803_100864	>GL50803_100864 | organism=Giardia_Assemblage_A_isolate_WB | product=Vacuolar protein sorting 26, putative | location=GLCHR05:1425877-1427472(+) | length=531
9236900	11992000	11541000	no value	no value	no value	no value	no value	27444000	38	11541000	no value	no value	GL50803_100906	GL50803_100906	>GL50803_100906 | organism=Giardia_Assemblage_A_isolate_WB | product=Dynein heavy chain, putative | location=GLCHR03:1910353-1927005(+) | length=5550
4601800	3727900	4306800	no value	no value	no value	no value	no value	13710000	11	4306800	no value	no value	GL50803_100955	GL50803_100955	>GL50803_100955 | organism=Giardia_Assemblage_A_isolate_WB | product=Mitotic spindle checkpoint protein MAD2 | location=GLCHR04:1690780-1691391(+) | length=203
14993000	14550000	16839000	no value	no value	no value	no value	no value	40812000	18	14993000	no value	no value	GL50803_101074;GL50803_137612	GL50803_101074	>GL50803_101074 | organism=Giardia_Assemblage_A_isolate_WB | product=VSP with INR | location=GLCHR03:76224-78443(+) | length=739
1433100	1730400	1739100	no value	no value	no value	no value	no value	4133400	9	1730400	no value	no value	GL50803_101138	GL50803_101138	>GL50803_101138 | organism=Giardia_Assemblage_A_isolate_WB | product=Dynein heavy chain | location=GLCHR04:31867-47358(+) | length=5163
4049400	3826800	3329800	no value	no value	no value	no value	no value	9340700	15	3826800	no value	no value	GL50803_101260	GL50803_101260	>GL50803_101260 | organism=Giardia_Assemblage_A_isolate_WB | product=Hypothetical protein | location=GLCHR04:2216879-2218642(-) | length=587
no value	no value	263270	no value	no value	no value	no value	no value	806470	2	263270	no value	no value	GL50803_101278	GL50803_101278	>GL50803_101278 | organism=Giardia_Assemblage_A_isolate_WB | product=Hypothetical protein | location=GLCHR05:3564268-3568260(+) | length=1330
no value	722100	no value	no value	no value	no value	no value	no value	2171800	2	722100	no value	no value	GL50803_86934;GL50803_101307	GL50803_86934;GL50803_101307	>GL50803_86934 | organism=Giardia_Assemblage_A_isolate_WB | product=Kinase, NEK | location=GLCHR04:1344794-1345720(-) | length=308;>GL50803_101307 | organism=Giardia_Assemblage_A_isolate_WB | product=Kinase, NEK | location=GLCHR04:1476483-1477412(-) | leng
980090	1034100	842940	no value	no value	no value	no value	no value	2388700	7	980090	no value	no value	GL50803_101450	GL50803_101450	>GL50803_101450 | organism=Giardia_Assemblage_A_isolate_WB | product=Protein 21.1 | location=GLCHR03:1089913-1091448(+) | length=511
17897000	18755000	17961000	no value	no value	no value	no value	no value	46010000	35	17961000	no value	no value	GL50803_10167	GL50803_10167	>GL50803_10167 | organism=Giardia_Assemblage_A_isolate_WB | product=Coiled-coil protein | location=GLCHR03:1540416-1543988(+) | length=1190
1619700	2011300	1886000	no value	no value	no value	no value	no value	4654400	10	1886000	no value	no value	GL50803_10181	GL50803_10181	>GL50803_10181 | organism=Giardia_Assemblage_A_isolate_WB | product=Hypothetical protein | location=GLCHR01:712430-714706(+) | length=758
1828900	2636500	2546700	no value	no value	no value	no value	no value	5884900	10	2546700	no value	no value	GL50803_101824	GL50803_101824	>GL50803_101824 | organism=Giardia_Assemblage_A_isolate_WB | product=Hypothetical protein | location=CH991761:252806-255397(-) | length=863
no value	976680	no value	no value	no value	no value	no value	no value	1439200	1	976680	no value	no value	GL50803_101832	GL50803_101832	>GL50803_101832 | organism=Giardia_Assemblage_A_isolate_WB | product=High cysteine protein | location=GLCHR02:272469-274079(+) | length=536
2502800	2842000	3222900	no value	no value	no value	no value	no value	7274900	6	2842000	no value	no value	GL50803_101866	GL50803_101866	>GL50803_101866 | organism=Giardia_Assemblage_A_isolate_WB | product=Kinase, NEK | location=GLCHR04:2551205-2553634(+) | length=809
4632000	4660800	5230500	no value	no value	no value	no value	no value	13018000	12	4660800	no value	no value	GL50803_101955	GL50803_101955	>GL50803_101955 | organism=Giardia_Assemblage_A_isolate_WB | product=Hypothetical protein | location=GLCHR05:3479539-3481833(-) | length=764
no value	846380	768510	no value	no value	no value	no value	no value	1252700	5	807445	no value	no value	GL50803_101994	GL50803_101994	>GL50803_101994 | organism=Giardia_Assemblage_A_isolate_WB | product=Hypothetical protein | location=CH991768:448241-450733(+) | length=830
1480900	1843000	1204000	no value	no value	no value	no value	no value	3728600	7	1480900	no value	no value	GL50803_102034	GL50803_102034	>GL50803_102034 | organism=Giardia_Assemblage_A_isolate_WB | product=Kinase, NEK-frag | location=GLCHR05:1540384-1543320(-) | length=978
no value	1227500	no value	no value	no value	no value	no value	no value	1814800	3	1227500	no value	no value	GL50803_102110	GL50803_102110	>GL50803_102110 | organism=Giardia_Assemblage_A_isolate_WB | product=Hypothetical protein | location=GLCHR04:1034209-1036641(+) | length=810
1557100	1868300	1716500	no value	no value	no value	no value	no value	4272000	7	1716500	no value	no value	GL50803_10219	GL50803_10219	>GL50803_10219 | organism=Giardia_Assemblage_A_isolate_WB | product=Protein 21.1 | location=GLCHR01:904580-908872(-) | length=1430
no value	1598300	1623400	no value	no value	no value	no value	no value	3037700	5	1610850	no value	no value	GL50803_102248	GL50803_102248	>GL50803_102248 | organism=Giardia_Assemblage_A_isolate_WB | product=Coiled-coil protein | location=GLCHR04:1752060-1755128(+) | length=1022
3132800	3104100	3219300	no value	no value	no value	no value	no value	8335700	10	3132800	no value	no value	GL50803_102438	GL50803_102438	>GL50803_102438 | organism=Giardia_Assemblage_A_isolate_WB | product=Plasma membrane calcium-transporting ATPase 2 | location=GLCHR05:4213081-4215429(+) | length=782
2596100	3907000	3408300	no value	no value	no value	no value	no value	8041500	16	3408300	no value	no value	GL50803_102455	GL50803_102455	>GL50803_102455 | organism=Giardia_Assemblage_A_isolate_WB | product=Kinesin-6 | location=GLCHR04:765441-769025(+) | length=1194
1312900	1226400	1298100	no value	no value	no value	no value	no value	3321100	6	1298100	no value	no value	GL50803_10254	GL50803_10254	>GL50803_10254 | organism=Giardia_Assemblage_A_isolate_WB | product=Dynein intermediate chain | location=GLCHR01:1333961-1336375(-) | length=804
no value	no value	421580	no value	no value	no value	no value	no value	1063400	2	421580	no value	no value	GL50803_102978	GL50803_102978	>GL50803_102978 | organism=Giardia_Assemblage_A_isolate_WB | product=Glycosyltransferase family 28 | location=GLCHR05:3406596-3407174(-) | length=192
998770	1053900	1122200	no value	no value	no value	no value	no value	2681700	3	1053900	no value	no value	GL50803_10303	GL50803_10303	>GL50803_10303 | organism=Giardia_Assemblage_A_isolate_WB | product=Hypothetical protein | location=GLCHR04:676765-677964(-) | length=399
no value	no value	393770	no value	no value	no value	no value	no value	969050	2	393770	no value	no value	GL50803_10315	GL50803_10315	>GL50803_10315 | organism=Giardia_Assemblage_A_isolate_WB | product=Hypothetical protein | location=GLCHR03:1020060-1020728(+) | length=222
no value	no value	no value	no value	no value	no value	no value	no value	no value	2	no value	no value	no value	GL50803_103164	GL50803_103164	>GL50803_103164 | organism=Giardia_Assemblage_A_isolate_WB | product=H-SHIPPO 1 | location=GLCHR05:1721322-1722533(+) | length=403
2422700	no value	2008600	no value	no value	no value	no value	no value	5799800	3	2215650	no value	no value	GL50803_103202	GL50803_103202	>GL50803_103202 | organism=Giardia_Assemblage_A_isolate_WB | product=Hypothetical protein | location=GLCHR01:773602-777687(+) | length=1361
no value	183160	no value	no value	no value	no value	no value	no value	310850	4	183160	no value	no value	GL50803_103285	GL50803_103285	>GL50803_103285 | organism=Giardia_Assemblage_A_isolate_WB | product=Protein BAP28 | location=GLCHR01:1203709-1210854(+) | length=2381
no value	no value	319290	no value	no value	no value	1	-2	536050	1	319290	no value	no value	GL50803_103373	GL50803_103373	>GL50803_103373 | organism=Giardia_Assemblage_A_isolate_WB | product=Alpha-7.1 giardin | location=GLCHR05:1480844-1482010(-) | length=388
no value	1748400	1883200	no value	no value	no value	no value	no value	3680600	5	1815800	no value	no value	GL50803_103437;GL50803_112682;GL50803_5047	GL50803_103437;GL50803_112682	>GL50803_103437 | organism=Giardia_Assemblage_A_isolate_WB | product=Alpha-9 giardin | location=GLCHR03:63654-64559(+) | length=301;>GL50803_112682 | organism=Giardia_Assemblage_A_isolate_WB | product=hypothetical protein | location=CH991763:23115-23876(+)
no value	786970	949130	no value	no value	no value	no value	no value	1353400	3	868050	no value	no value	GL50803_15265;GL50803_103540	GL50803_15265;GL50803_103540	>GL50803_15265 | organism=Giardia_Assemblage_A_isolate_WB | product=Hypothetical protein | location=GLCHR02:981926-982840(-) | length=304;>GL50803_103540 | organism=Giardia_Assemblage_A_isolate_WB | product=Hypothetical protein | location=GLCHR01:680316-68
no value	392170	no value	no value	no value	no value	no value	no value	596250	1	392170	no value	no value	GL50803_103709	GL50803_103709	>GL50803_103709 | organism=Giardia_Assemblage_A_isolate_WB | product=Hypothetical protein | location=GLCHR03:1585416-1587962(-) | length=848
767580	811040	814590	no value	no value	no value	no value	no value	2035600	4	811040	no value	no value	GL50803_103807	GL50803_103807	>GL50803_103807 | organism=Giardia_Assemblage_A_isolate_WB | product=Protein 21.1 | location=GLCHR05:1980697-1983537(+) | length=946
no value	no value	269110	no value	no value	no value	no value	no value	681010	3	269110	no value	no value	GL50803_103818	GL50803_103818	>GL50803_103818 | organism=Giardia_Assemblage_A_isolate_WB | product=Hypothetical protein | location=GLCHR05:1937792-1945615(-) | length=2607
4243600	4794600	4211200	no value	no value	no value	no value	no value	11199000	9	4243600	no value	no value	GL50803_103855	GL50803_103855	>GL50803_103855 | organism=Giardia_Assemblage_A_isolate_WB | product=Vacuolar protein sorting 29 | location=GLCHR02:1060512-1061870(+) | length=452
4389900	5382000	5710000	no value	no value	no value	no value	no value	13071000	21	5382000	no value	no value	GL50803_103878	GL50803_103878	>GL50803_103878 | organism=Giardia_Assemblage_A_isolate_WB | product=Hypothetical protein | location=GLCHR01:512862-521099(+) | length=2745
no value	583820	877900	no value	no value	no value	no value	no value	1150400	2	730860	no value	no value	GL50803_103946	GL50803_103946	>GL50803_103946 | organism=Giardia_Assemblage_A_isolate_WB | product=Hypothetical protein | location=GLCHR05:3104433-3105788(-) | length=451
no value	no value	570840	no value	no value	no value	no value	no value	1277400	3	570840	no value	no value	GL50803_104139	GL50803_104139	>GL50803_104139 | organism=Giardia_Assemblage_A_isolate_WB | product=Hypothetical protein | location=GLCHR01:821999-823468(+) | length=489
6262400	7040600	6311300	no value	no value	no value	no value	no value	17861000	15	6311300	no value	no value	GL50803_10422	GL50803_10422	>GL50803_10422 | organism=Giardia_Assemblage_A_isolate_WB | product=Hypothetical protein | location=GLCHR04:1365869-1366522(+) | length=217
6089800	6073500	7452700	no value	no value	no value	no value	no value	16776000	17	6089800	no value	no value	GL50803_104248	GL50803_104248	>GL50803_104248 | organism=Giardia_Assemblage_A_isolate_WB | product=Hypothetical protein | location=GLCHR04:2633698-2634909(-) | length=403
no value	1759700	no value	no value	no value	no value	no value	no value	1294200	1	1759700	no value	no value	GL50803_10427	GL50803_10427	>GL50803_10427 | organism=Giardia_Assemblage_A_isolate_WB | product=U2 small nuclear ribonucleoprotein B, putative | location=GLCHR04:1364450-1364704(+) | length=84
2623700	2940400	2709400	no value	no value	no value	no value	no value	7056700	7	2709400	no value	no value	GL50803_104685	GL50803_104685	>GL50803_104685 | organism=Giardia_Assemblage_A_isolate_WB | product=Caltractin | location=GLCHR05:1720652-1721182(-) | length=176
no value	1316900	1382900	no value	no value	no value	no value	no value	4668900	7	1349900	no value	no value	GL50803_104866	GL50803_104866	>GL50803_104866 | organism=Giardia_Assemblage_A_isolate_WB | product=GTL3 aka MD0260 | location=GLCHR02:1120344-1120928(-) | length=194
6145500	7125800	7764000	no value	no value	no value	no value	no value	17378000	18	7125800	no value	no value	GL50803_10538	GL50803_10538	>GL50803_10538 | organism=Giardia_Assemblage_A_isolate_WB | product=Dynein heavy chain | location=GLCHR05:4264221-4266530(+) | length=769
no value	8675700	10342000	no value	no value	no value	no value	no value	20716000	5	9508850	no value	no value	GL50803_10676	GL50803_10676	>GL50803_10676 | organism=Giardia_Assemblage_A_isolate_WB | product=Hypothetical protein | location=GLCHR02:1000517-1002661(-) | length=714
no value	no value	787950	no value	no value	no value	no value	no value	1631900	1	787950	no value	no value	GL50803_10697	GL50803_10697	>GL50803_10697 | organism=Giardia_Assemblage_A_isolate_WB | product=Hypothetical protein | location=GLCHR04:1787586-1788629(+) | length=347
8098100	9965900	10608000	no value	no value	no value	no value	no value	24718000	25	9965900	no value	no value	GL50803_10698	GL50803_10698	>GL50803_10698 | organism=Giardia_Assemblage_A_isolate_WB | product=Phosphorylase B kinase gamma catalytic chain | location=GLCHR04:1789017-1791329(-) | length=770
no value	1232200	1036900	no value	no value	no value	no value	no value	2516000	6	1134550	no value	no value	GL50803_10762	GL50803_10762	>GL50803_10762 | organism=Giardia_Assemblage_A_isolate_WB | product=Hypothetical protein | location=GLCHR04:1225063-1226529(-) | length=488
4131600	5252100	4954500	no value	no value	no value	no value	no value	11982000	15	4954500	no value	no value	GL50803_10778	GL50803_10778	>GL50803_10778 | organism=Giardia_Assemblage_A_isolate_WB | product=Hypothetical protein | location=GLCHR04:1240210-1243287(+) | length=1025
2188600	2343000	2782200	no value	no value	no value	no value	no value	6139600	10	2343000	no value	no value	GL50803_10813	GL50803_10813	>GL50803_10813 | organism=Giardia_Assemblage_A_isolate_WB | product=Hypothetical protein | location=GLCHR02:465573-472610(-) | length=2345
6598200	6153500	5921700	no value	no value	no value	no value	no value	15809000	18	6153500	no value	no value	GL50803_10825	GL50803_10825	>GL50803_10825 | organism=Giardia_Assemblage_A_isolate_WB | product=Coiled-coil protein | location=GLCHR01:1306507-1308729(+) | length=740
no value	no value	346160	no value	no value	no value	no value	no value	492860	2	346160	no value	no value	GL50803_10846	GL50803_10846	>GL50803_10846 | organism=Giardia_Assemblage_A_isolate_WB | product=hypothetical protein | location=GLCHR01:1166337-1167146(+) | length=269
8692900	8704200	8383800	no value	no value	no value	no value	no value	22731000	26	8692900	no value	no value	GL50803_10853	GL50803_10853	>GL50803_10853 | organism=Giardia_Assemblage_A_isolate_WB | product=hypothetical protein | location=GLCHR01:1178224-1181274(+) | length=1016
4913500	4773000	4819100	no value	no value	no value	no value	no value	12936000	14	4819100	no value	no value	GL50803_10856	GL50803_10856	>GL50803_10856 | organism=Giardia_Assemblage_A_isolate_WB | product=Alpha-snap | location=GLCHR01:1182632-1183516(+) | length=294
934620	1201300	1589100	no value	no value	no value	no value	no value	3151400	4	1201300	no value	no value	GL50803_10875	GL50803_10875	>GL50803_10875 | organism=Giardia_Assemblage_A_isolate_WB | product=Hypothetical protein | location=GLCHR03:1802222-1805008(-) | length=928
1158000	872320	no value	no value	no value	no value	no value	no value	2132100	3	1015160	no value	no value	GL50803_10879	GL50803_10879	>GL50803_10879 | organism=Giardia_Assemblage_A_isolate_WB | product=Hypothetical protein | location=GLCHR03:1797844-1800303(+) | length=819
8158100	8937500	8105800	no value	no value	no value	no value	no value	21480000	23	8158100	no value	no value	GL50803_10892	GL50803_10892	>GL50803_10892 | organism=Giardia_Assemblage_A_isolate_WB | product=Hypothetical protein | location=GLCHR05:2706914-2709127(-) | length=737
3040200	2826100	2808700	no value	no value	no value	no value	no value	7586400	11	2826100	no value	no value	GL50803_11099	GL50803_11099	>GL50803_11099 | organism=Giardia_Assemblage_A_isolate_WB | product=Protein 21.1 | location=GLCHR05:2007327-2009987(-) | length=886
4781300	4860000	5189600	no value	no value	no value	no value	no value	12534000	14	4860000	no value	no value	GL50803_11174	GL50803_11174	>GL50803_11174 | organism=Giardia_Assemblage_A_isolate_WB | product=hypothetical protein | location=GLCHR05:2649943-2650950(-) | length=335
3703400	3513300	4038400	no value	no value	no value	no value	no value	9499200	17	3703400	no value	no value	GL50803_11177	GL50803_11177	>GL50803_11177 | organism=Giardia_Assemblage_A_isolate_WB | product=Kinesin-like protein | location=GLCHR05:2643246-2645000(+) | length=584
1517300	1619000	1502900	no value	no value	no value	no value	no value	3988500	5	1517300	no value	no value	GL50803_11178	GL50803_11178	>GL50803_11178 | organism=Giardia_Assemblage_A_isolate_WB | product=Kinase, CAMK CAMK1 | location=GLCHR05:2642124-2643131(+) | length=335
no value	no value	657310	no value	no value	no value	no value	no value	1284700	2	657310	no value	no value	GL50803_114392;GL50803_111871	GL50803_114392;GL50803_111871	>GL50803_114392 | organism=Giardia_Assemblage_A_isolate_WB | product=Hypothetical protein | location=GLCHR04:91799-93466(-) | length=555;>GL50803_111871 | organism=Giardia_Assemblage_A_isolate_WB | product=Hypothetical protein | location=GLCHR01:350719-352
397440	609110	386410	no value	no value	no value	no value	no value	1178100	3	397440	no value	no value	GL50803_111886	GL50803_111886	>GL50803_111886 | organism=Giardia_Assemblage_A_isolate_WB | product=Hypothetical protein | location=GLCHR04:2448854-2455945(-) | length=2363
5795000	5808000	6191600	no value	no value	no value	no value	no value	14879000	30	5808000	no value	no value	GL50803_111950	GL50803_111950	>GL50803_111950 | organism=Giardia_Assemblage_A_isolate_WB | product=Dynein heavy chain | location=GLCHR05:2868335-2883688(-) | length=5117
1813000	2195900	2162100	no value	no value	no value	no value	no value	5125500	7	2162100	no value	no value	GL50803_114043;GL50803_112018	GL50803_114043;GL50803_112018	>GL50803_114043 | organism=Giardia_Assemblage_A_isolate_WB | product=Hypothetical protein | location=GLCHR04:1253427-1255745(+) | length=772;>GL50803_112018 | organism=Giardia_Assemblage_A_isolate_WB | product=Hypothetical protein | location=GLCHR04:139261
8986300	6810300	6664600	no value	no value	no value	no value	no value	29927000	11	6810300	no value	no value	GL50803_112063	GL50803_112063	>GL50803_112063 | organism=Giardia_Assemblage_A_isolate_WB | product=Hypothetical protein | location=GLCHR02:1260191-1262161(-) | length=656
no value	no value	326700	no value	no value	no value	no value	no value	268010	2	326700	no value	no value	GL50803_11207	GL50803_11207	>GL50803_11207 | organism=Giardia_Assemblage_A_isolate_WB | product=Hypothetical protein | location=GLCHR05:3323767-3325344(+) | length=525
6057400	5646600	5953600	no value	no value	no value	no value	no value	14963000	16	5953600	no value	no value	GL50803_112112	GL50803_112112	>GL50803_112112 | organism=Giardia_Assemblage_A_isolate_WB | product=Hypothetical protein | location=GLCHR03:1707062-1710724(-) | length=1220
no value	1010300	1077100	no value	no value	no value	no value	no value	2030600	2	1043700	no value	no value	GL50803_11220	GL50803_11220	>GL50803_11220 | organism=Giardia_Assemblage_A_isolate_WB | product=Syntaxin 18 | location=GLCHR05:3305373-3306410(+) | length=345
791000	737490	856280	no value	no value	no value	no value	no value	2021700	4	791000	no value	no value	GL50803_112258	GL50803_112258	>GL50803_112258 | organism=Giardia_Assemblage_A_isolate_WB | product=Hypothetical protein | location=GLCHR01:736666-743334(-) | length=2222
5252900	5280700	5805100	no value	no value	no value	no value	no value	13993000	14	5280700	no value	no value	GL50803_112489	GL50803_112489	>GL50803_112489 | organism=Giardia_Assemblage_A_isolate_WB | product=Hypothetical protein | location=GLCHR05:4311001-4314705(+) | length=1234
no value	1168600	896640	no value	no value	no value	no value	no value	2391400	4	1032620	no value	no value	GL50803_112557	GL50803_112557	>GL50803_112557 | organism=Giardia_Assemblage_A_isolate_WB | product=Hypothetical protein | location=GLCHR05:2622178-2624625(+) | length=815
no value	no value	266530	no value	no value	no value	no value	no value	456240	2	266530	no value	no value	GL50803_112681	GL50803_112681	>GL50803_112681 | organism=Giardia_Assemblage_A_isolate_WB | product=NSF | location=CH991763:19559-22051(+) | length=830
no value	295090	no value	no value	no value	no value	no value	no value	217020	2	295090	no value	no value	GL50803_112692;GL50803_94478;GL50803_137726	GL50803_112692;GL50803_94478;GL50803_137726	>GL50803_112692 | organism=Giardia_Assemblage_A_isolate_WB | product=ABC-type multidrug transport system, ATPase component | location=GLCHR05:4428838-4434309(+) | length=1823;>GL50803_94478 | organism=Giardia_Assemblage_A_isolate_WB | product=ABC-type tran
1535300	1458000	1925000	no value	no value	no value	no value	no value	4185400	4	1535300	no value	no value	GL50803_113656;GL50803_112831;GL50803_114915;GL50803_114773	GL50803_113656;GL50803_112831;GL50803_114915;GL50803_114773	>GL50803_113656 | organism=Giardia_Assemblage_A_isolate_WB | product=Cysteine protease | location=GLCHR03:730675-732585(-) | length=636;>GL50803_112831 | organism=Giardia_Assemblage_A_isolate_WB | product=Cysteine protease | location=GLCHR04:1089715-109162
1138200	1047100	no value	no value	no value	no value	no value	no value	2504600	4	1092650	no value	no value	GL50803_113130;GL50803_112938;GL50803_112630;GL50803_111973	GL50803_113130;GL50803_112938;GL50803_112630;GL50803_111973	>GL50803_113130 | organism=Giardia_Assemblage_A_isolate_WB | product=Hypothetical protein | location=GLCHR01:1361596-1363104(-) | length=502;>GL50803_112938 | organism=Giardia_Assemblage_A_isolate_WB | product=Hypothetical protein | location=GLCHR03:28808-
1643900	1400400	1551000	no value	no value	no value	no value	no value	3949900	4	1551000	no value	no value	GL50803_113137	GL50803_113137	>GL50803_113137 | organism=Giardia_Assemblage_A_isolate_WB | product=Hypothetical protein | location=GLCHR01:1338541-1342005(-) | length=1154
1939800	1918400	2037200	no value	no value	no value	no value	no value	5178200	10	1939800	no value	no value	GL50803_11321	GL50803_11321	>GL50803_11321 | organism=Giardia_Assemblage_A_isolate_WB | product=Hypothetical protein | location=GLCHR02:1232001-1236659(-) | length=1552
1269300	1082400	1041100	no value	no value	no value	no value	no value	3542400	5	1082400	no value	no value	GL50803_113284;GL50803_112519;GL50803_114442;GL50803_92983	GL50803_113284;GL50803_112519;GL50803_114442;GL50803_92983	>GL50803_113284 | organism=Giardia_Assemblage_A_isolate_WB | product=Hypothetical protein | location=GLCHR05:994269-995027(+) | length=252;>GL50803_112519 | organism=Giardia_Assemblage_A_isolate_WB | product=Hypothetical protein | location=GLCHR05:4191529-
no value	no value	377990	no value	no value	no value	no value	no value	439310	2	377990	no value	no value	GL50803_113319	GL50803_113319	>GL50803_113319 | organism=Giardia_Assemblage_A_isolate_WB | product=High cysteine membrane protein TMK-like | location=GLCHR05:2138758-2146347(-) | length=2529
987510	1010300	1249300	no value	no value	no value	no value	no value	3511300	7	1010300	no value	no value	GL50803_113365	GL50803_113365	>GL50803_113365 | organism=Giardia_Assemblage_A_isolate_WB | product=5-3 exoribonuclease 2 | location=GLCHR04:1676804-1682674(+) | length=1956
2030900	2968900	2315100	no value	no value	no value	no value	no value	6035200	7	2315100	no value	no value	GL50803_113439;GL50803_115797	GL50803_113439	>GL50803_113439 | organism=Giardia_Assemblage_A_isolate_WB | product=VSP with INR | location=GLCHR02:463243-465426(-) | length=727
1088800	1313200	1316400	no value	no value	no value	no value	no value	3173300	5	1313200	no value	no value	GL50803_114626;GL50803_113531;GL50803_137727;GL50803_113836	GL50803_114626;GL50803_113531	>GL50803_114626 | organism=Giardia_Assemblage_A_isolate_WB | product=High cysteine membrane protein EGF-like | location=GLCHR05:4096982-4102039(+) | length=1685;>GL50803_113531 | organism=Giardia_Assemblage_A_isolate_WB | product=High cysteine membrane pro
1295200	no value	no value	no value	no value	no value	no value	no value	2325600	4	1295200	no value	no value	GL50803_113603	GL50803_113603	>GL50803_113603 | organism=Giardia_Assemblage_A_isolate_WB | product=ELKS | location=GLCHR01:945014-947788(+) | length=924
no value	648670	738830	no value	no value	no value	no value	no value	1083200	3	693750	no value	no value	GL50803_113655	GL50803_113655	>GL50803_113655 | organism=Giardia_Assemblage_A_isolate_WB | product=Hypothetical protein | location=GLCHR03:728986-730671(+) | length=561
8918400	9968900	9072700	no value	no value	no value	no value	no value	23756000	24	9072700	no value	no value	GL50803_113722	GL50803_113722	>GL50803_113722 | organism=Giardia_Assemblage_A_isolate_WB | product=Hypothetical protein | location=GLCHR03:1416288-1427897(+) | length=3869
3798600	3473300	2506800	no value	no value	no value	no value	no value	8419500	6	3473300	no value	no value	GL50803_113723	GL50803_113723	>GL50803_113723 | organism=Giardia_Assemblage_A_isolate_WB | product=Hypothetical protein | location=GLCHR03:1411632-1412795(+) | length=387
no value	no value	1010000	no value	no value	no value	no value	no value	2159200	1	1010000	no value	no value	GL50803_113797	GL50803_113797	>GL50803_113797 | organism=Giardia_Assemblage_A_isolate_WB | product=VSP with INR | location=GLCHR03:1207372-1209513(-) | length=713
10716000	12249000	11800000	no value	no value	no value	no value	no value	31619000	37	11800000	no value	no value	GL50803_11397	GL50803_11397	>GL50803_11397 | organism=Giardia_Assemblage_A_isolate_WB | product=TCP-1 chaperonin subunit beta | location=GLCHR02:118733-120310(-) | length=525
8011600	8065900	7313900	no value	no value	no value	no value	33	20145000	11	8011600	no value	no value	GL50803_113987;GL50803_114891;GL50803_112126;GL50803_29702	GL50803_113987;GL50803_114891;GL50803_112126	>GL50803_113987 | organism=Giardia_Assemblage_A_isolate_WB | product=High cysteine membrane protein Group 3 | location=GLCHR04:776919-779420(+) | length=833;>GL50803_114891 | organism=Giardia_Assemblage_A_isolate_WB | product=High cysteine membrane protein
1330500	1318600	1653000	no value	no value	no value	no value	no value	3690700	6	1330500	no value	no value	GL50803_114119	GL50803_114119	>GL50803_114119 | organism=Giardia_Assemblage_A_isolate_WB | product=Alpha-7.2 giardin | location=GLCHR05:1353447-1354613(+) | length=388
4371400	3613300	5236900	no value	no value	no value	no value	no value	11158000	20	4371400	no value	no value	GL50803_114209	GL50803_114209	>GL50803_114209 | organism=Giardia_Assemblage_A_isolate_WB | product=hypothetical protein | location=GLCHR02:252909-262280(+) | length=3123
no value	no value	815870	no value	no value	no value	no value	no value	2182200	2	815870	no value	no value	GL50803_114218	GL50803_114218	>GL50803_114218 | organism=Giardia_Assemblage_A_isolate_WB | product=Gamma tubulin | location=GLCHR02:287130-288605(-) | length=491
no value	no value	527630	no value	no value	no value	no value	no value	1452000	2	527630	no value	no value	GL50803_11438	GL50803_11438	>GL50803_11438 | organism=Giardia_Assemblage_A_isolate_WB | product=hypothetical protein | location=GLCHR05:2296474-2297784(-) | length=436
6248600	7112400	5817800	no value	no value	no value	no value	no value	16832000	19	6248600	no value	no value	GL50803_11442	GL50803_11442	>GL50803_11442 | organism=Giardia_Assemblage_A_isolate_WB | product=Kinesin-related protein | location=GLCHR05:2290792-2292711(+) | length=639
6024300	5076500	5876000	no value	no value	no value	no value	no value	15010000	15	5876000	no value	no value	GL50803_114462	GL50803_114462	>GL50803_114462 | organism=Giardia_Assemblage_A_isolate_WB | product=Axonemal p66.0 | location=GLCHR03:351832-353490(+) | length=552
no value	no value	2021100	no value	no value	no value	no value	no value	3817400	4	2021100	no value	no value	GL50803_114623	GL50803_114623	>GL50803_114623 | organism=Giardia_Assemblage_A_isolate_WB | product=Hypothetical protein | location=GLCHR05:4107614-4108882(+) | length=422
2117800	2403800	2569100	no value	no value	no value	no value	no value	5919300	11	2403800	no value	no value	GL50803_114636	GL50803_114636	>GL50803_114636 | organism=Giardia_Assemblage_A_isolate_WB | product=Hypothetical protein | location=GLCHR03:1494449-1496935(+) | length=828
1765800	1736300	1758500	no value	no value	no value	no value	no value	4324500	11	1758500	no value	no value	GL50803_114751	GL50803_114751	>GL50803_114751 | organism=Giardia_Assemblage_A_isolate_WB | product=hypothetical protein | location=GLCHR05:3288562-3294105(-) | length=1847
2778000	2921400	3194400	no value	no value	no value	no value	no value	7576000	11	2921400	no value	no value	GL50803_11487	GL50803_11487	>GL50803_11487 | organism=Giardia_Assemblage_A_isolate_WB | product=Hypothetical protein | location=GLCHR02:169625-171340(-) | length=571
no value	no value	405230	no value	no value	no value	no value	no value	623640	2	405230	no value	no value	GL50803_11488	GL50803_11488	>GL50803_11488 | organism=Giardia_Assemblage_A_isolate_WB | product=hypothetical protein | location=GLCHR02:171413-172972(+) | length=519
no value	1291400	1675500	no value	no value	no value	no value	no value	2308800	4	1483450	no value	no value	GL50803_11497	GL50803_11497	>GL50803_11497 | organism=Giardia_Assemblage_A_isolate_WB | product=Hypothetical protein | location=GLCHR02:180920-183739(+) | length=939
no value	no value	653680	no value	no value	no value	no value	no value	948400	2	653680	no value	no value	GL50803_115239	GL50803_115239	>GL50803_115239 | organism=Giardia_Assemblage_A_isolate_WB | product=Translation initiation factor IF-2, putative | location=GLCHR03:1907456-1910236(-) | length=926
5685900	4998300	5883800	no value	no value	no value	no value	no value	14060000	12	5685900	no value	no value	GL50803_11563	GL50803_11563	>GL50803_11563 | organism=Giardia_Assemblage_A_isolate_WB | product=hypothetical protein | location=GLCHR03:976459-978123(+) | length=554
no value	1443200	1581300	no value	no value	no value	no value	no value	3513000	3	1512250	no value	no value	GL50803_11599	GL50803_11599	>GL50803_11599 | organism=Giardia_Assemblage_A_isolate_WB | product=Lysophosphatidic acid phosphatase | location=GLCHR04:1952551-1953738(+) | length=395
989010	1144300	992230	no value	no value	no value	no value	no value	2636900	4	992230	no value	no value	GL50803_11613	GL50803_11613	>GL50803_11613 | organism=Giardia_Assemblage_A_isolate_WB | product=Hypothetical protein | location=GLCHR04:1936877-1937416(+) | length=179
2149100	2621700	2217900	no value	no value	no value	no value	no value	5825200	7	2217900	no value	no value	GL50803_11640	GL50803_11640	>GL50803_11640 | organism=Giardia_Assemblage_A_isolate_WB | product=Hypothetical protein | location=GLCHR03:49560-52289(-) | length=909
5531600	4859800	5440700	no value	no value	no value	no value	no value	13572000	18	5440700	no value	no value	GL50803_11684	GL50803_11684	>GL50803_11684 | organism=Giardia_Assemblage_A_isolate_WB | product=Leucine-rich repeat protein | location=GLCHR05:2836760-2839216(+) | length=818
838150	859020	1564500	no value	no value	no value	no value	no value	2748700	4	859020	no value	no value	GL50803_11714	GL50803_11714	>GL50803_11714 | organism=Giardia_Assemblage_A_isolate_WB | product=Hypothetical protein | location=GLCHR02:814363-815757(+) | length=464
4889100	5291100	5574400	no value	no value	no value	no value	no value	13392000	17	5291100	no value	no value	GL50803_11740	GL50803_11740	>GL50803_11740 | organism=Giardia_Assemblage_A_isolate_WB | product=Ser/Thr phosphatase 2C, putative | location=GLCHR02:1114771-1115853(-) | length=360
3692500	3677200	3488500	no value	no value	no value	no value	no value	9177200	14	3677200	no value	no value	GL50803_11743	GL50803_11743	>GL50803_11743 | organism=Giardia_Assemblage_A_isolate_WB | product=Hypothetical protein | location=GLCHR02:1118864-1120303(+) | length=479
4939200	3652200	3791400	no value	no value	no value	no value	no value	10585000	4	3791400	no value	no value	GL50803_11749	GL50803_11749	>GL50803_11749 | organism=Giardia_Assemblage_A_isolate_WB | product=Hypothetical protein | location=GLCHR02:1124818-1125501(+) | length=227
no value	1014000	933850	no value	no value	no value	no value	no value	2265900	3	973925	no value	no value	GL50803_11867	GL50803_11867	>GL50803_11867 | organism=Giardia_Assemblage_A_isolate_WB | product=Coiled-coil protein | location=GLCHR01:564483-565679(+) | length=398
no value	542420	no value	no value	no value	no value	no value	no value	398920	3	542420	no value	no value	GL50803_11897	GL50803_11897	>GL50803_11897 | organism=Giardia_Assemblage_A_isolate_WB | product=Phosphatidylinositol-4-phosphate 5-kinase, putative | location=GLCHR03:1096160-1097680(-) | length=506
no value	no value	789280	no value	no value	no value	no value	no value	2124300	1	789280	no value	no value	GL50803_11912	GL50803_11912	>GL50803_11912 | organism=Giardia_Assemblage_A_isolate_WB | product=hypothetical protein | location=GLCHR03:1075433-1081474(+) | length=2013
3326900	3808800	4391700	no value	no value	no value	no value	no value	9585800	14	3808800	no value	no value	GL50803_12105	GL50803_12105	>GL50803_12105 | organism=Giardia_Assemblage_A_isolate_WB | product=Hypothetical protein | location=GLCHR04:55119-56984(+) | length=621
no value	no value	2595800	no value	no value	no value	1	-2	6613800	1	2595800	no value	no value	GL50803_13878;GL50803_121062;GL50803_121061	GL50803_13878;GL50803_121062;GL50803_121061	>GL50803_13878 | organism=Giardia_Assemblage_A_isolate_WB | product=Hypothetical protein | location=GLCHR04:2067747-2068316(-) | length=189;>GL50803_121062 | organism=Giardia_Assemblage_A_isolate_WB | product=RNA polymerase III subunit C34 | location=GLCHR
no value	903200	no value	no value	no value	no value	no value	no value	1649500	3	903200	no value	no value	GL50803_12108	GL50803_12108	>GL50803_12108 | organism=Giardia_Assemblage_A_isolate_WB | product=Threonine dehydratase lateral transfer candidate | location=GLCHR04:52029-54842(-) | length=937
9433100	11336000	11974000	no value	no value	no value	no value	no value	28770000	21	11336000	no value	no value	GL50803_12109	GL50803_12109	>GL50803_12109 | organism=Giardia_Assemblage_A_isolate_WB | product=Hypothetical protein | location=GLCHR04:50798-52006(+) | length=402
no value	1050100	1240600	no value	no value	no value	no value	no value	2308700	4	1145350	no value	no value	GL50803_12163	GL50803_12163	>GL50803_12163 | organism=Giardia_Assemblage_A_isolate_WB | product=Hypothetical protein | location=CH991767:461408-462628(-) | length=406
2702600	1900800	2262600	no value	no value	no value	no value	no value	5850100	8	2262600	no value	no value	GL50803_12218	GL50803_12218	>GL50803_12218 | organism=Giardia_Assemblage_A_isolate_WB | product=hypothetical protein | location=GLCHR04:2093085-2094752(+) | length=555
1781700	1954700	2149200	no value	no value	no value	no value	no value	5123800	8	1954700	no value	no value	GL50803_12225	GL50803_12225	>GL50803_12225 | organism=Giardia_Assemblage_A_isolate_WB | product=Hypothetical protein | location=GLCHR04:2087487-2088842(-) | length=451
no value	no value	636220	no value	no value	no value	no value	no value	732330	2	636220	no value	no value	GL50803_12770;GL50803_16717	GL50803_12770;GL50803_16717	>GL50803_12770 | organism=Giardia_Assemblage_A_isolate_WB | product=Hypothetical protein | location=GLCHR04:2264888-2265595(+) | length=235;>GL50803_16717 | organism=Giardia_Assemblage_A_isolate_WB | product=Hypothetical protein | location=GLCHR05:3737483-
3563200	2802500	3213900	no value	no value	no value	no value	no value	8152200	12	3213900	no value	no value	GL50803_12800	GL50803_12800	>GL50803_12800 | organism=Giardia_Assemblage_A_isolate_WB | product=Hypothetical protein | location=GLCHR05:4066371-4067522(-) | length=383
no value	625790	969950	no value	no value	no value	no value	no value	1851600	2	797870	no value	no value	GL50803_12820	GL50803_12820	>GL50803_12820 | organism=Giardia_Assemblage_A_isolate_WB | product=ABC transporter family protein | location=GLCHR02:692882-693439(+) | length=185
3181400	3489000	4096700	no value	no value	no value	no value	no value	9148400	9	3489000	no value	no value	GL50803_12828	GL50803_12828	>GL50803_12828 | organism=Giardia_Assemblage_A_isolate_WB | product=Hypothetical protein | location=CH991769:660169-661395(+) | length=408
2924400	3112900	2475600	no value	no value	no value	no value	no value	7273100	5	2924400	no value	no value	GL50803_12830	GL50803_12830	>GL50803_12830 | organism=Giardia_Assemblage_A_isolate_WB | product=Hypothetical protein | location=GLCHR04:443178-443987(-) | length=269
4289400	5566200	5103800	no value	no value	no value	no value	no value	13266000	15	5103800	no value	no value	GL50803_12945	GL50803_12945	>GL50803_12945 | organism=Giardia_Assemblage_A_isolate_WB | product=Hypothetical protein | location=GLCHR05:837317-838216(-) | length=299
no value	965490	950080	no value	no value	no value	no value	no value	2223200	6	957785	no value	no value	GL50803_1300	GL50803_1300	>GL50803_1300 | organism=Giardia_Assemblage_A_isolate_WB | product=Hypothetical protein | location=GLCHR05:1858114-1858917(-) | length=267
no value	567610	758630	no value	no value	no value	no value	no value	1280400	6	663120	no value	no value	GL50803_13103	GL50803_13103	>GL50803_13103 | organism=Giardia_Assemblage_A_isolate_WB | product=Hypothetical protein | location=GLCHR05:1869412-1870278(-) | length=288
3308500	4205100	4189600	no value	no value	no value	no value	no value	10079000	5	4189600	no value	no value	GL50803_13109	GL50803_13109	>GL50803_13109 | organism=Giardia_Assemblage_A_isolate_WB | product=RabA | location=GLCHR05:1464829-1465407(-) | length=192
1424300	1278100	no value	no value	no value	no value	no value	no value	2781200	4	1351200	no value	no value	GL50803_13133	GL50803_13133	>GL50803_13133 | organism=Giardia_Assemblage_A_isolate_WB | product=Hypothetical protein | location=GLCHR01:648908-650488(+) | length=526
2626700	2345200	2760200	no value	no value	no value	no value	no value	6609200	10	2626700	no value	no value	GL50803_13210	GL50803_13210	>GL50803_13210 | organism=Giardia_Assemblage_A_isolate_WB | product=Hypothetical protein | location=GLCHR05:3856328-3857491(-) | length=387
1210000	no value	997630	no value	no value	no value	no value	no value	2910900	3	1103820	no value	no value	GL50803_13262	GL50803_13262	>GL50803_13262 | organism=Giardia_Assemblage_A_isolate_WB | product=Hypothetical protein | location=GLCHR04:2058966-2059970(-) | length=334
1937200	no value	2275000	no value	no value	no value	no value	no value	4531400	4	2106100	no value	no value	GL50803_13268	GL50803_13268	>GL50803_13268 | organism=Giardia_Assemblage_A_isolate_WB | product=Hypothetical protein | location=GLCHR02:1248127-1248393(-) | length=88
no value	1325000	1490000	no value	no value	no value	no value	no value	2636700	3	1407500	no value	no value	GL50803_13272	GL50803_13272	>GL50803_13272 | organism=Giardia_Assemblage_A_isolate_WB | product=Hypothetical protein | location=GLCHR05:4077692-4078795(+) | length=367
2360000	2998900	2511700	no value	no value	no value	no value	52	6785900	13	2511700	no value	no value	GL50803_13273	GL50803_13273	>GL50803_13273 | organism=Giardia_Assemblage_A_isolate_WB | product=Dynein light intermediate chain | location=GLCHR05:4078904-4079611(+) | length=235
no value	no value	369160	no value	no value	no value	no value	no value	1006100	3	369160	no value	no value	GL50803_13288	GL50803_13288	>GL50803_13288 | organism=Giardia_Assemblage_A_isolate_WB | product=Hypothetical protein | location=GLCHR04:1198571-1200697(+) | length=708
no value	1250600	no value	no value	no value	no value	no value	no value	2271200	3	1250600	no value	no value	GL50803_13315	GL50803_13315	>GL50803_13315 | organism=Giardia_Assemblage_A_isolate_WB | product=Hypothetical protein | location=GLCHR01:1277800-1279719(+) | length=639
no value	194990	no value	no value	no value	no value	no value	no value	143400	2	194990	no value	no value	GL50803_13316	GL50803_13316	>GL50803_13316 | organism=Giardia_Assemblage_A_isolate_WB | product=Hypothetical protein | location=GLCHR01:1279925-1280905(-) | length=326
3687700	4680400	4964200	no value	no value	no value	no value	no value	11222000	17	4680400	no value	no value	GL50803_13323	GL50803_13323	>GL50803_13323 | organism=Giardia_Assemblage_A_isolate_WB | product=Hypothetical protein | location=GLCHR05:1901038-1903557(+) | length=839
no value	no value	no value	no value	no value	no value	no value	no value	no value	1	no value	no value	no value	GL50803_13329	GL50803_13329	>GL50803_13329 | organism=Giardia_Assemblage_A_isolate_WB | product=Hypothetical protein | location=GLCHR03:409781-410419(+) | length=212
no value	no value	683060	no value	no value	no value	no value	no value	1682300	4	683060	no value	no value	GL50803_13350	GL50803_13350	>GL50803_13350 | organism=Giardia_Assemblage_A_isolate_WB | product=Alcohol dehydrogenase lateral transfer candidate | location=GLCHR04:2352037-2353365(-) | length=442
7885500	7861300	7286200	no value	no value	no value	no value	no value	20591000	21	7861300	no value	no value	GL50803_13360	GL50803_13360	>GL50803_13360 | organism=Giardia_Assemblage_A_isolate_WB | product=Protein 21.1 | location=GLCHR04:1086742-1088202(+) | length=486
706800	1009800	872160	no value	no value	no value	no value	no value	2153200	4	872160	no value	no value	GL50803_13382	GL50803_13382	>GL50803_13382 | organism=Giardia_Assemblage_A_isolate_WB | product=hypothetical protein | location=GLCHR03:1686724-1689126(+) | length=800
no value	no value	295270	no value	no value	no value	no value	no value	457800	2	295270	no value	no value	GL50803_13437	GL50803_13437	>GL50803_13437 | organism=Giardia_Assemblage_A_isolate_WB | product=Protein 21.1 | location=GLCHR04:1293062-1294012(-) | length=316
2811500	2823100	2526500	no value	no value	no value	no value	no value	8604400	5	2811500	no value	no value	GL50803_134442;GL50803_134441	GL50803_134442;GL50803_134441	>GL50803_134442 | organism=Giardia_Assemblage_A_isolate_WB | product=Hypothetical protein | location=GLCHR05:1241250-1241645(-) | length=131;>GL50803_134441 | organism=Giardia_Assemblage_A_isolate_WB | product=Hypothetical protein | location=GLCHR05:130085
6415300	7243800	7025400	no value	no value	no value	no value	no value	20203000	16	7025400	no value	no value	GL50803_13467	GL50803_13467	>GL50803_13467 | organism=Giardia_Assemblage_A_isolate_WB | product=Hypothetical protein | location=GLCHR01:1256048-1256980(-) | length=310
6898100	8122200	8340100	no value	no value	no value	no value	no value	19869000	26	8122200	no value	no value	GL50803_13500	GL50803_13500	>GL50803_13500 | organism=Giardia_Assemblage_A_isolate_WB | product=TCP-1 chaperonin subunit theta | location=GLCHR02:523561-525252(-) | length=563
no value	956560	1070500	no value	no value	no value	no value	no value	2025200	5	1013530	no value	no value	GL50803_13524	GL50803_13524	>GL50803_13524 | organism=Giardia_Assemblage_A_isolate_WB | product=Phosphatase | location=GLCHR05:2245307-2246506(+) | length=399
no value	no value	815400	no value	no value	no value	no value	no value	1906500	4	815400	no value	no value	GL50803_13575	GL50803_13575	>GL50803_13575 | organism=Giardia_Assemblage_A_isolate_WB | product=Dynein light chain | location=GLCHR04:2529906-2530229(+) | length=107
no value	no value	519360	no value	no value	no value	no value	no value	1154100	3	519360	no value	no value	GL50803_13576	GL50803_13576	>GL50803_13576 | organism=Giardia_Assemblage_A_isolate_WB | product=Hypothetical protein | location=GLCHR04:2530826-2531122(-) | length=98
no value	no value	1179500	no value	no value	no value	no value	no value	2221100	2	1179500	no value	no value	GL50803_13603	GL50803_13603	>GL50803_13603 | organism=Giardia_Assemblage_A_isolate_WB | product=Hypothetical protein | location=GLCHR02:339102-339725(+) | length=207
no value	1090000	906590	no value	no value	no value	no value	no value	2107400	2	998295	no value	no value	GL50803_13606	GL50803_13606	>GL50803_13606 | organism=Giardia_Assemblage_A_isolate_WB | product=Phosphatidylinositol-4-phosphate 5-kinase, putative | location=GLCHR03:828066-829769(-) | length=567
no value	538650	618310	no value	no value	no value	no value	no value	1183300	2	578480	no value	no value	GL50803_13616	GL50803_13616	>GL50803_13616 | organism=Giardia_Assemblage_A_isolate_WB | product=Glycine-rich protein | location=GLCHR05:3875103-3876557(-) | length=484
no value	no value	570680	no value	no value	no value	no value	no value	1310100	3	570680	no value	no value	GL50803_13690	GL50803_13690	>GL50803_13690 | organism=Giardia_Assemblage_A_isolate_WB | product=Hypothetical protein | location=GLCHR02:286366-287004(-) | length=212
1439900	2319300	no value	no value	no value	no value	no value	no value	4572200	7	1879600	no value	no value	GL50803_13720	GL50803_13720	>GL50803_13720 | organism=Giardia_Assemblage_A_isolate_WB | product=Hypothetical protein | location=GLCHR01:784055-785644(+) | length=529
no value	1184400	1322100	no value	no value	no value	no value	no value	2737100	3	1253250	no value	no value	GL50803_137617	GL50803_137617	>GL50803_137617 | organism=Giardia_Assemblage_A_isolate_WB | product=VSP | location=GLCHR05:3524368-3526572(-) | length=734
no value	no value	2695400	no value	no value	no value	no value	no value	5499300	5	2695400	no value	no value	GL50803_137618	GL50803_137618	>GL50803_137618 | organism=Giardia_Assemblage_A_isolate_WB | product=VSP | location=GLCHR04:630732-633293(+) | length=853
1480700	1773200	1998000	no value	no value	no value	no value	no value	4347100	12	1773200	no value	no value	GL50803_13766	GL50803_13766	>GL50803_13766 | organism=Giardia_Assemblage_A_isolate_WB | product=Protein 21.1 | location=GLCHR03:601168-603705(-) | length=845
1300400	no value	no value	no value	no value	no value	no value	no value	2417700	4	1300400	no value	no value	GL50803_137684	GL50803_137684	>GL50803_137684 | organism=Giardia_Assemblage_A_isolate_WB | product=Hypothetical protein | location=GLCHR05:3608004-3612014(-) | length=1336
1612000	2146800	2133600	no value	no value	no value	no value	no value	4830800	7	2133600	no value	no value	GL50803_137698	GL50803_137698	>GL50803_137698 | organism=Giardia_Assemblage_A_isolate_WB | product=Sec13 | location=GLCHR05:4217197-4218081(+) | length=294
no value	no value	715880	no value	no value	no value	no value	no value	1348000	2	715880	no value	no value	GL50803_137705	GL50803_137705	>GL50803_137705 | organism=Giardia_Assemblage_A_isolate_WB | product=Hypothetical protein | location=GLCHR05:2596540-2598132(-) | length=530
no value	3345100	3233300	no value	no value	no value	no value	no value	8536600	2	3289200	no value	no value	GL50803_137711	GL50803_137711	>GL50803_137711 | organism=Giardia_Assemblage_A_isolate_WB | product=Hypothetical protein | location=GLCHR05:2429475-2448737(-) | length=6420
15708000	17010000	17697000	no value	no value	no value	no value	no value	42557000	65	17010000	no value	no value	GL50803_137712	GL50803_137712	>GL50803_137712 | organism=Giardia_Assemblage_A_isolate_WB | product=Hypothetical protein | location=GLCHR05:2340789-2360165(-) | length=6458
no value	664740	no value	no value	no value	no value	no value	no value	1521200	2	664740	no value	no value	GL50803_137713	GL50803_137713	>GL50803_137713 | organism=Giardia_Assemblage_A_isolate_WB | product=Hypothetical protein | location=GLCHR05:2330745-2334518(-) | length=1257
no value	419150	427640	no value	no value	no value	no value	no value	855010	3	423395	no value	no value	GL50803_137730	GL50803_137730	>GL50803_137730 | organism=Giardia_Assemblage_A_isolate_WB | product=Kinase | location=GLCHR02:1125532-1127679(-) | length=715
no value	no value	746980	no value	no value	no value	no value	no value	1610900	2	746980	no value	no value	GL50803_13774	GL50803_13774	>GL50803_13774 | organism=Giardia_Assemblage_A_isolate_WB | product=Hypothetical protein | location=GLCHR05:4241131-4242015(-) | length=294
4822600	5783100	5515200	no value	no value	no value	no value	no value	18147000	20	5515200	no value	no value	GL50803_137749	GL50803_137749	>GL50803_137749 | organism=Giardia_Assemblage_A_isolate_WB | product=Hypothetical protein | location=GLCHR03:1274753-1279486(-) | length=1577
10007000	11291000	11935000	no value	no value	no value	no value	no value	28171000	27	11291000	no value	no value	GL50803_137750	GL50803_137750	>GL50803_137750 | organism=Giardia_Assemblage_A_isolate_WB | product=Hypothetical protein | location=GLCHR03:1412890-1415820(+) | length=976
1468000	1326900	1270400	no value	no value	no value	no value	no value	3680800	6	1326900	no value	no value	GL50803_13800	GL50803_13800	>GL50803_13800 | organism=Giardia_Assemblage_A_isolate_WB | product=hypothetical protein | location=GLCHR03:1679948-1681756(-) | length=602
875200	1068300	791530	no value	no value	no value	no value	no value	2281000	3	875200	no value	no value	GL50803_13825	GL50803_13825	>GL50803_13825 | organism=Giardia_Assemblage_A_isolate_WB | product=Kinesin-1 | location=GLCHR03:1892805-1895744(-) | length=979
no value	no value	424870	no value	no value	no value	no value	no value	1427600	5	424870	no value	no value	GL50803_13903	GL50803_13903	>GL50803_13903 | organism=Giardia_Assemblage_A_isolate_WB | product=Hypothetical protein | location=GLCHR05:2493612-2495819(-) | length=735
no value	no value	300800	no value	no value	no value	no value	no value	848410	3	300800	no value	no value	GL50803_13921	GL50803_13921	>GL50803_13921 | organism=Giardia_Assemblage_A_isolate_WB | product=Kinase, NEK | location=GLCHR04:2455966-2457126(+) | length=386
no value	no value	900930	no value	no value	no value	no value	no value	1442700	2	900930	no value	no value	GL50803_13943	GL50803_13943	>GL50803_13943 | organism=Giardia_Assemblage_A_isolate_WB | product=Eukaryotic translation initiation factor 2 alpha subunit | location=GLCHR05:3280870-3281874(+) | length=334
4213500	6418500	5628800	no value	no value	no value	no value	no value	13719000	14	5628800	no value	no value	GL50803_13945	GL50803_13945	>GL50803_13945 | organism=Giardia_Assemblage_A_isolate_WB | product=Hypothetical protein | location=GLCHR05:3278331-3279362(+) | length=343
1515200	1788600	1374600	no value	no value	no value	no value	no value	4063300	10	1515200	no value	no value	GL50803_13981	GL50803_13981	>GL50803_13981 | organism=Giardia_Assemblage_A_isolate_WB | product=Kinase, NEK | location=GLCHR03:637726-641055(-) | length=1109
1502800	1918100	1689700	no value	no value	no value	no value	no value	4258100	9	1689700	no value	no value	GL50803_13982	GL50803_13982	>GL50803_13982 | organism=Giardia_Assemblage_A_isolate_WB | product=Protein 21.1 | location=GLCHR03:635999-637657(-) | length=552
5570900	6615400	5318400	no value	no value	no value	no value	no value	14787000	14	5570900	no value	no value	GL50803_13999	GL50803_13999	>GL50803_13999 | organism=Giardia_Assemblage_A_isolate_WB | product=Hypothetical protein | location=GLCHR05:1202967-1204910(-) | length=647
3122300	2289000	2329900	no value	no value	no value	no value	no value	6536900	9	2329900	no value	no value	GL50803_14004	GL50803_14004	>GL50803_14004 | organism=Giardia_Assemblage_A_isolate_WB | product=Long-flagella protein, kinase, CMGC RCK | location=GLCHR01:1089108-1090745(+) | length=545
1713200	1979500	1735900	no value	no value	no value	no value	no value	4540300	7	1735900	no value	no value	GL50803_14045	GL50803_14045	>GL50803_14045 | organism=Giardia_Assemblage_A_isolate_WB | product=Hypothetical protein | location=GLCHR04:1395908-1396873(-) | length=321
no value	970080	812260	no value	no value	no value	no value	no value	1725100	3	891170	no value	no value	GL50803_14068	GL50803_14068	>GL50803_14068 | organism=Giardia_Assemblage_A_isolate_WB | product=TRAPPC4/Trs23-like protein | location=GLCHR01:646406-646939(-) | length=177
521790	525840	409230	no value	no value	no value	no value	no value	1256600	3	521790	no value	no value	GL50803_14069	GL50803_14069	>GL50803_14069 | organism=Giardia_Assemblage_A_isolate_WB | product=Hypothetical protein | location=GLCHR01:643504-644703(+) | length=399
7285000	8465700	9437400	no value	no value	no value	no value	no value	21322000	21	8465700	no value	no value	GL50803_14071	GL50803_14071	>GL50803_14071 | organism=Giardia_Assemblage_A_isolate_WB | product=Hypothetical protein | location=GLCHR01:636756-639527(+) | length=923
no value	no value	1919200	no value	no value	no value	no value	no value	7305500	2	1919200	no value	no value	GL50803_14086	GL50803_14086	>GL50803_14086 | organism=Giardia_Assemblage_A_isolate_WB | product=hypothetical protein | location=GLCHR02:1354939-1355721(+) | length=260
no value	no value	272710	no value	no value	no value	1	-2	223720	1	272710	no value	no value	GL50803_14094	GL50803_14094	>GL50803_14094 | organism=Giardia_Assemblage_A_isolate_WB | product=hypothetical protein | location=GLCHR04:2221143-2223689(+) | length=848
no value	no value	276840	no value	no value	no value	no value	no value	433430	3	276840	no value	no value	GL50803_14098	GL50803_14098	>GL50803_14098 | organism=Giardia_Assemblage_A_isolate_WB | product=ATP-dependent RNA helicase | location=GLCHR05:3587380-3589695(-) | length=771
579430	551030	829540	no value	no value	no value	no value	no value	2092300	2	579430	no value	no value	GL50803_14126	GL50803_14126	>GL50803_14126 | organism=Giardia_Assemblage_A_isolate_WB | product=Hypothetical protein | location=GLCHR04:327180-329084(-) | length=634
no value	no value	514770	no value	no value	no value	no value	no value	1470600	3	514770	no value	no value	GL50803_14133	GL50803_14133	>GL50803_14133 | organism=Giardia_Assemblage_A_isolate_WB | product=Protein 21.1 | location=GLCHR03:468594-469385(+) | length=263
no value	no value	343760	no value	no value	no value	1	-2	499320	1	343760	no value	no value	GL50803_14223	GL50803_14223	>GL50803_14223 | organism=Giardia_Assemblage_A_isolate_WB | product=Kinase, NEK | location=GLCHR05:2231121-2232029(+) | length=302
6513600	7594600	7208600	no value	no value	no value	no value	no value	18265000	9	7208600	no value	no value	GL50803_14235	GL50803_14235	>GL50803_14235 | organism=Giardia_Assemblage_A_isolate_WB | product=Hypothetical protein | location=GLCHR05:3799132-3800142(+) | length=336
3024500	2804400	2261600	no value	no value	no value	no value	no value	6785900	10	2804400	no value	no value	GL50803_14250	GL50803_14250	>GL50803_14250 | organism=Giardia_Assemblage_A_isolate_WB | product=hypothetical protein | location=GLCHR04:2147917-2149095(+) | length=392
no value	1345200	1499100	no value	no value	no value	no value	no value	3102900	8	1422150	no value	no value	GL50803_14254	GL50803_14254	>GL50803_14254 | organism=Giardia_Assemblage_A_isolate_WB | product=Protein 21.1 | location=GLCHR04:2135404-2137818(-) | length=804
no value	no value	736140	no value	no value	no value	no value	no value	1426500	2	736140	no value	no value	GL50803_14270	GL50803_14270	>GL50803_14270 | organism=Giardia_Assemblage_A_isolate_WB | product=Dynein light chain | location=GLCHR05:2585684-2586118(-) | length=144
no value	no value	no value	no value	no value	no value	no value	no value	no value	2	no value	no value	no value	GL50803_14277	GL50803_14277	>GL50803_14277 | organism=Giardia_Assemblage_A_isolate_WB | product=N-acetyltransferase-like protein | location=GLCHR05:911338-914415(-) | length=1025
1854400	1803600	1703300	no value	no value	no value	no value	no value	4612400	4	1803600	no value	no value	GL50803_14321	GL50803_14321	>GL50803_14321 | organism=Giardia_Assemblage_A_isolate_WB | product=Ribosomal protein L30 | location=GLCHR05:2161528-2161857(+) | length=109
974310	569300	900520	no value	no value	no value	no value	no value	2088900	4	900520	no value	no value	GL50803_14347	GL50803_14347	>GL50803_14347 | organism=Giardia_Assemblage_A_isolate_WB | product=Hypothetical protein | location=CH991769:668315-669583(+) | length=422
1035500	1307600	1225100	no value	no value	no value	no value	no value	3002300	3	1225100	no value	no value	GL50803_14403	GL50803_14403	>GL50803_14403 | organism=Giardia_Assemblage_A_isolate_WB | product=Lysophosphatidic acid acyltransferase, putative | location=GLCHR02:160684-161985(+) | length=433
2502300	3313700	2902800	no value	no value	no value	no value	no value	7376300	10	2902800	no value	no value	GL50803_14404	GL50803_14404	>GL50803_14404 | organism=Giardia_Assemblage_A_isolate_WB | product=Phosphatase | location=GLCHR02:159399-160556(-) | length=385
2243000	2516000	2489300	no value	no value	no value	no value	no value	6239800	9	2489300	no value	no value	GL50803_14433	GL50803_14433	>GL50803_14433 | organism=Giardia_Assemblage_A_isolate_WB | product=Hypothetical protein | location=GLCHR02:1055339-1057312(+) | length=657
no value	no value	657610	no value	no value	no value	no value	no value	1560500	3	657610	no value	no value	GL50803_14451	GL50803_14451	>GL50803_14451 | organism=Giardia_Assemblage_A_isolate_WB | product=ATP-dependent RNA helicase | location=GLCHR01:1108339-1110003(-) | length=554
2539800	2341900	3355200	no value	no value	no value	no value	no value	7014500	5	2539800	no value	no value	GL50803_14458	GL50803_14458	>GL50803_14458 | organism=Giardia_Assemblage_A_isolate_WB | product=Hypothetical protein | location=GLCHR05:1458397-1459005(-) | length=202
no value	no value	332750	no value	no value	no value	no value	no value	409170	1	332750	no value	no value	GL50803_14460	GL50803_14460	>GL50803_14460 | organism=Giardia_Assemblage_A_isolate_WB | product=Ubiquitin carboxyl-terminal hydrolase 4 | location=GLCHR05:2525772-2528231(-) | length=819
5183500	3895800	4797200	no value	no value	no value	no value	no value	12125000	7	4797200	no value	no value	GL50803_14480	GL50803_14480	>GL50803_14480 | organism=Giardia_Assemblage_A_isolate_WB | product=Protein 21.1 | location=GLCHR05:3536820-3539933(-) | length=1037
no value	419240	574990	no value	no value	no value	no value	no value	1054600	3	497115	no value	no value	GL50803_14485	GL50803_14485	>GL50803_14485 | organism=Giardia_Assemblage_A_isolate_WB | product=Protein 21.1 | location=GLCHR02:1173270-1174388(-) | length=372
1646800	1696600	1535800	no value	no value	no value	no value	no value	4151900	5	1646800	no value	no value	GL50803_14490	GL50803_14490	>GL50803_14490 | organism=Giardia_Assemblage_A_isolate_WB | product=hypothetical protein | location=GLCHR05:1219194-1221878(-) | length=894
903560	1188500	859420	no value	no value	no value	no value	no value	2825100	5	903560	no value	no value	GL50803_14520	GL50803_14520	>GL50803_14520 | organism=Giardia_Assemblage_A_isolate_WB | product=hypothetical protein | location=GLCHR03:1252059-1252829(-) | length=256
no value	187040000	no value	no value	no value	no value	no value	no value	137560000	3	187040000	no value	no value	GL50803_14539	GL50803_14539	>GL50803_14539 | organism=Giardia_Assemblage_A_isolate_WB | product=Protein 21.1 | location=GLCHR05:3731192-3734821(+) | length=1209
no value	no value	no value	no value	no value	no value	no value	no value	no value	1	no value	no value	no value	GL50803_14547	GL50803_14547	>GL50803_14547 | organism=Giardia_Assemblage_A_isolate_WB | product=L-asparaginase | location=GLCHR05:3984701-3985843(-) | length=380
no value	no value	294910	no value	no value	no value	no value	no value	635000	3	294910	no value	no value	GL50803_14569	GL50803_14569	>GL50803_14569 | organism=Giardia_Assemblage_A_isolate_WB | product=hypothetical protein | location=GLCHR04:934647-936413(-) | length=588
4305000	4484100	4761100	no value	no value	no value	no value	no value	12038000	17	4484100	no value	no value	GL50803_14584	GL50803_14584	>GL50803_14584 | organism=Giardia_Assemblage_A_isolate_WB | product=Hypothetical protein | location=GLCHR03:1234927-1237875(-) | length=982
no value	1383600	1326800	no value	no value	no value	no value	no value	3171300	3	1355200	no value	no value	GL50803_14586	GL50803_14586	>GL50803_14586 | organism=Giardia_Assemblage_A_isolate_WB | product=VSP with INR | location=GLCHR05:1484419-1486620(+) | length=733
no value	no value	289330	no value	no value	no value	no value	no value	695420	2	289330	no value	no value	GL50803_14602	GL50803_14602	>GL50803_14602 | organism=Giardia_Assemblage_A_isolate_WB | product=Hypothetical protein | location=GLCHR03:1615076-1617637(+) | length=853
1849700	no value	no value	no value	no value	no value	no value	no value	1849700	1	1849700	no value	no value	GL50803_14614	GL50803_14614	>GL50803_14614 | organism=Giardia_Assemblage_A_isolate_WB | product=Eukaryotic translation initiation factor 5A | location=GLCHR05:829656-830105(+) | length=149
4950700	4730300	4125800	no value	no value	no value	no value	no value	11742000	15	4730300	no value	no value	GL50803_14628	GL50803_14628	>GL50803_14628 | organism=Giardia_Assemblage_A_isolate_WB | product=Phosphatidylinositol-4-phosphate 5-kinase, putative | location=GLCHR05:2110076-2111782(-) | length=568
no value	no value	363030	no value	no value	no value	no value	no value	494360	3	363030	no value	no value	GL50803_14641	GL50803_14641	>GL50803_14641 | organism=Giardia_Assemblage_A_isolate_WB | product=Transducin | location=GLCHR05:3166462-3168099(+) | length=545
5652800	6632600	7247300	no value	no value	no value	no value	no value	17323000	11	6632600	no value	no value	GL50803_14648	GL50803_14648	>GL50803_14648 | organism=Giardia_Assemblage_A_isolate_WB | product=Kinase, NEK-frag | location=GLCHR05:2053903-2055267(+) | length=454
no value	no value	1013000	no value	no value	no value	no value	no value	1779700	2	1013000	no value	no value	GL50803_14650	GL50803_14650	>GL50803_14650 | organism=Giardia_Assemblage_A_isolate_WB | product=Ser/Thr phosphatase 2C, putative | location=GLCHR05:2050102-2051730(+) | length=542
no value	867350	no value	no value	no value	no value	no value	no value	947580	3	867350	no value	no value	GL50803_14662	GL50803_14662	>GL50803_14662 | organism=Giardia_Assemblage_A_isolate_WB | product=hypothetical protein | location=GLCHR03:500904-503591(-) | length=895
no value	1222400	1399900	no value	no value	no value	no value	no value	2668900	2	1311150	no value	no value	GL50803_14680	GL50803_14680	>GL50803_14680 | organism=Giardia_Assemblage_A_isolate_WB | product=hypothetical protein | location=GLCHR02:105491-106531(+) | length=346
no value	640840	807490	no value	no value	no value	no value	no value	1502500	3	724165	no value	no value	GL50803_14681	GL50803_14681	>GL50803_14681 | organism=Giardia_Assemblage_A_isolate_WB | product=Protein 21.1 | location=GLCHR02:103835-105352(+) | length=505
no value	no value	350050	no value	no value	no value	no value	no value	804470	1	350050	no value	no value	GL50803_14691	GL50803_14691	>GL50803_14691 | organism=Giardia_Assemblage_A_isolate_WB | product=Hypothetical protein | location=GLCHR01:927302-928198(+) | length=298
30243000	31181000	28166000	no value	no value	no value	no value	no value	88012000	11	30243000	no value	no value	GL50803_14704	GL50803_14704	>GL50803_14704 | organism=Giardia_Assemblage_A_isolate_WB | product=Hypothetical protein | location=GLCHR05:1910346-1913333(-) | length=995
no value	274860	no value	no value	no value	no value	no value	no value	467530	3	274860	no value	no value	GL50803_14737	GL50803_14737	>GL50803_14737 | organism=Giardia_Assemblage_A_isolate_WB | product=hypothetical protein | location=GLCHR02:429182-433447(-) | length=1421
no value	510850	no value	no value	no value	no value	no value	no value	646120	2	510850	no value	no value	GL50803_14741	GL50803_14741	>GL50803_14741 | organism=Giardia_Assemblage_A_isolate_WB | product=Protein 21.1 | location=GLCHR03:1124993-1127101(+) | length=702
no value	no value	241150	no value	no value	no value	no value	no value	968940	3	241150	no value	no value	GL50803_14745	GL50803_14745	>GL50803_14745 | organism=Giardia_Assemblage_A_isolate_WB | product=Protein 21.1 | location=GLCHR01:221188-223047(-) | length=619
2693200	2487900	2316500	no value	no value	no value	no value	no value	6260400	8	2487900	no value	no value	GL50803_14758	GL50803_14758	>GL50803_14758 | organism=Giardia_Assemblage_A_isolate_WB | product=hypothetical protein | location=GLCHR04:1554628-1557717(+) | length=1029
no value	229200	no value	no value	no value	no value	1	-2	168560	1	229200	no value	no value	GL50803_14765	GL50803_14765	>GL50803_14765 | organism=Giardia_Assemblage_A_isolate_WB | product=hypothetical protein | location=GLCHR04:352895-355030(-) | length=711
no value	no value	1073300	no value	no value	no value	no value	no value	2143500	2	1073300	no value	no value	GL50803_14800	GL50803_14800	>GL50803_14800 | organism=Giardia_Assemblage_A_isolate_WB | product=Protein 21.1 | location=GLCHR01:435178-436386(+) | length=402
2534500	3035800	2108000	no value	no value	no value	no value	no value	6422400	9	2534500	no value	no value	GL50803_14802	GL50803_14802	>GL50803_14802 | organism=Giardia_Assemblage_A_isolate_WB | product=hemagglutinin protein-like protein | location=GLCHR01:440241-445043(-) | length=1600
no value	865340	854580	no value	no value	no value	no value	no value	1925100	4	859960	no value	no value	GL50803_14835	GL50803_14835	>GL50803_14835 | organism=Giardia_Assemblage_A_isolate_WB | product=Kinase, NEK | location=GLCHR03:558843-561992(+) | length=1049
no value	no value	395580	no value	no value	no value	no value	no value	933480	1	395580	no value	no value	GL50803_14842	GL50803_14842	>GL50803_14842 | organism=Giardia_Assemblage_A_isolate_WB | product=Dimethyladenosine transferase | location=GLCHR05:1405957-1406907(+) | length=316
3908800	4739200	4418900	no value	no value	no value	no value	no value	11007000	12	4418900	no value	no value	GL50803_14843	GL50803_14843	>GL50803_14843 | organism=Giardia_Assemblage_A_isolate_WB | product=Chaperone protein dnaJ | location=GLCHR05:1406998-1408710(+) | length=570
no value	763750	909240	no value	no value	no value	no value	no value	1941800	6	836495	no value	no value	GL50803_14864	GL50803_14864	>GL50803_14864 | organism=Giardia_Assemblage_A_isolate_WB | product=Hypothetical protein | location=GLCHR02:964938-967301(-) | length=787
6992200	6790300	6554800	no value	no value	no value	no value	no value	17481000	11	6790300	no value	no value	GL50803_14874	GL50803_14874	>GL50803_14874 | organism=Giardia_Assemblage_A_isolate_WB | product=Hypothetical protein | location=GLCHR05:2781703-2782272(-) | length=189
no value	no value	140460	no value	no value	no value	no value	no value	305690	1	140460	no value	no value	GL50803_14905	GL50803_14905	>GL50803_14905 | organism=Giardia_Assemblage_A_isolate_WB | product=Nuclear LIM interactor-interacting factor 1 | location=GLCHR05:3364973-3365797(+) | length=274
no value	no value	no value	no value	no value	no value	no value	no value	no value	2	no value	no value	no value	GL50803_14934	GL50803_14934	>GL50803_14934 | organism=Giardia_Assemblage_A_isolate_WB | product=Kinase, NEK | location=GLCHR04:1001422-1005954(+) | length=1510
no value	no value	194790	no value	no value	no value	no value	no value	349330	1	194790	no value	no value	GL50803_14939	GL50803_14939	>GL50803_14939 | organism=Giardia_Assemblage_A_isolate_WB | product=Hypothetical protein | location=GLCHR02:1258895-1259839(-) | length=314
no value	255130	no value	no value	no value	no value	1	-2	187630	1	255130	no value	no value	GL50803_14947	GL50803_14947	>GL50803_14947 | organism=Giardia_Assemblage_A_isolate_WB | product=Hypothetical protein | location=GLCHR04:1889856-1890545(-) | length=229
no value	no value	397710	no value	no value	no value	no value	no value	1044500	1	397710	no value	no value	GL50803_14949	GL50803_14949	>GL50803_14949 | organism=Giardia_Assemblage_A_isolate_WB | product=hypothetical protein | location=GLCHR04:1902621-1904990(-) | length=789
479850	496110	497370	no value	no value	no value	no value	no value	1240200	7	496110	no value	no value	GL50803_14961	GL50803_14961	>GL50803_14961 | organism=Giardia_Assemblage_A_isolate_WB | product=Vacuolar ATP synthase subunit H | location=GLCHR01:976410-978002(+) | length=530
659980	no value	677610	no value	no value	no value	no value	no value	1521300	3	668795	no value	no value	GL50803_14963	GL50803_14963	>GL50803_14963 | organism=Giardia_Assemblage_A_isolate_WB | product=Hypothetical protein | location=GLCHR04:1031527-1034124(+) | length=865
10606000	13336000	14416000	no value	no value	no value	no value	no value	33392000	10	13336000	no value	no value	GL50803_14971	GL50803_14971	>GL50803_14971 | organism=Giardia_Assemblage_A_isolate_WB | product=Hypothetical protein | location=GLCHR02:1420114-1422204(+) | length=696
981760	1637000	1305600	no value	no value	no value	no value	no value	3224400	7	1305600	no value	no value	GL50803_14972	GL50803_14972	>GL50803_14972 | organism=Giardia_Assemblage_A_isolate_WB | product=hypothetical protein | location=GLCHR02:1423649-1426894(-) | length=1081
no value	686060	no value	no value	no value	no value	no value	no value	1917000	2	686060	no value	no value	GL50803_14994	GL50803_14994	>GL50803_14994 | organism=Giardia_Assemblage_A_isolate_WB | product=Hypothetical protein | location=GLCHR05:3896454-3905753(-) | length=3099
6146700	7174500	6606000	no value	no value	no value	no value	no value	17017000	17	6606000	no value	no value	GL50803_14999	GL50803_14999	>GL50803_14999 | organism=Giardia_Assemblage_A_isolate_WB | product=Hypothetical protein | location=GLCHR02:543824-545218(+) | length=464
9531900	9538900	9574900	no value	no value	no value	no value	no value	28590000	22	9538900	no value	no value	GL50803_15035	GL50803_15035	>GL50803_15035 | organism=Giardia_Assemblage_A_isolate_WB | product=Kinase, NEK-like | location=GLCHR04:9385-10986(+) | length=533
no value	no value	576090	no value	no value	no value	no value	no value	794790	3	576090	no value	no value	GL50803_15064	GL50803_15064	>GL50803_15064 | organism=Giardia_Assemblage_A_isolate_WB | product=Kinase, NEK | location=GLCHR01:812022-813716(+) | length=564
2782400	2777400	2837100	no value	no value	no value	no value	no value	7168300	8	2782400	no value	no value	GL50803_15076	GL50803_15076	>GL50803_15076 | organism=Giardia_Assemblage_A_isolate_WB | product=Hypothetical protein | location=GLCHR04:1611119-1612096(+) | length=325
no value	no value	355440	no value	no value	no value	no value	no value	1028000	2	355440	no value	no value	GL50803_15077	GL50803_15077	>GL50803_15077 | organism=Giardia_Assemblage_A_isolate_WB | product=Hypothetical protein | location=GLCHR04:1609795-1611093(-) | length=432
no value	657040	no value	no value	no value	no value	no value	no value	1851000	2	657040	no value	no value	GL50803_15106	GL50803_15106	>GL50803_15106 | organism=Giardia_Assemblage_A_isolate_WB | product=Importin beta-3 subunit | location=GLCHR05:4410235-4413690(-) | length=1151
no value	624040	441660	no value	no value	no value	no value	no value	820320	3	532850	no value	no value	GL50803_15109	GL50803_15109	>GL50803_15109 | organism=Giardia_Assemblage_A_isolate_WB | product=hypothetical protein | location=GLCHR05:1269548-1274134(+) | length=1528
358050	381230	488040	no value	no value	no value	no value	no value	1035800	3	381230	no value	no value	GL50803_15110	GL50803_15110	>GL50803_15110 | organism=Giardia_Assemblage_A_isolate_WB | product=Hypothetical protein | location=GLCHR05:1276491-1277042(-) | length=183
5322200	6200100	5844000	no value	no value	no value	no value	no value	14920000	13	5844000	no value	no value	GL50803_15112	GL50803_15112	>GL50803_15112 | organism=Giardia_Assemblage_A_isolate_WB | product=Dual specificity phosphatase, catalytic | location=GLCHR05:1280596-1282719(+) | length=707
no value	no value	985640	no value	no value	no value	no value	no value	1404500	2	985640	no value	no value	GL50803_15145	GL50803_15145	>GL50803_15145 | organism=Giardia_Assemblage_A_isolate_WB | product=hypothetical protein | location=GLCHR01:899764-901758(-) | length=664
no value	1153300	783450	no value	no value	no value	no value	no value	1922900	3	968375	no value	no value	GL50803_15157	GL50803_15157	>GL50803_15157 | organism=Giardia_Assemblage_A_isolate_WB | product=hypothetical protein | location=GLCHR01:1354245-1355456(+) | length=403
no value	no value	606330	no value	no value	no value	no value	no value	1276000	3	606330	no value	no value	GL50803_15164	GL50803_15164	>GL50803_15164 | organism=Giardia_Assemblage_A_isolate_WB | product=ATP-binding protein | location=GLCHR04:672415-673524(+) | length=369
1134400	1205200	1172600	no value	no value	no value	no value	no value	2972300	4	1172600	no value	no value	GL50803_15184	GL50803_15184	>GL50803_15184 | organism=Giardia_Assemblage_A_isolate_WB | product=Protein 21.1 | location=GLCHR04:1126684-1128570(+) | length=628
no value	no value	1688700	no value	no value	no value	no value	no value	4107800	4	1688700	no value	no value	GL50803_15204	GL50803_15204	>GL50803_15204 | organism=Giardia_Assemblage_A_isolate_WB | product=ERP3 | location=GLCHR04:1367440-1368060(-) | length=206
1576300	1582600	1650800	no value	no value	no value	no value	no value	4018600	9	1582600	no value	no value	GL50803_15216	GL50803_15216	>GL50803_15216 | organism=Giardia_Assemblage_A_isolate_WB | product=hypothetical protein | location=GLCHR01:1230014-1233106(-) | length=1030
817320	496360	679220	no value	no value	no value	no value	no value	1738500	3	679220	no value	no value	GL50803_15240	GL50803_15240	>GL50803_15240 | organism=Giardia_Assemblage_A_isolate_WB | product=Hypothetical protein | location=GLCHR05:4255654-4256892(-) | length=412
no value	no value	5721700	no value	no value	no value	no value	no value	12600000	1	5721700	no value	no value	GL50803_15244	GL50803_15244	>GL50803_15244 | organism=Giardia_Assemblage_A_isolate_WB | product=Hypothetical protein | location=GLCHR04:1313356-1314042(+) | length=228
2481800	1805500	1707300	no value	no value	no value	no value	no value	6572600	8	1805500	no value	no value	GL50803_15292	GL50803_15292	>GL50803_15292 | organism=Giardia_Assemblage_A_isolate_WB | product=Hypothetical protein | location=GLCHR02:461241-462248(-) | length=335
no value	no value	685220	no value	no value	no value	no value	no value	1701600	3	685220	no value	no value	GL50803_15303	GL50803_15303	>GL50803_15303 | organism=Giardia_Assemblage_A_isolate_WB | product=Hypothetical protein | location=GLCHR01:1163772-1166243(+) | length=823
987260	1132500	952590	no value	no value	no value	no value	no value	2593300	5	987260	no value	no value	GL50803_15304	GL50803_15304	>GL50803_15304 | organism=Giardia_Assemblage_A_isolate_WB | product=Protein 21.1 | location=GLCHR01:1167212-1171786(-) | length=1524
2491600	2572400	2707300	no value	no value	no value	no value	no value	6852300	9	2572400	no value	no value	GL50803_15306	GL50803_15306	>GL50803_15306 | organism=Giardia_Assemblage_A_isolate_WB | product=Protein 21.1 | location=GLCHR01:1173787-1178145(-) | length=1452
no value	no value	896630	no value	no value	no value	no value	no value	1576300	2	896630	no value	no value	GL50803_15310	GL50803_15310	>GL50803_15310 | organism=Giardia_Assemblage_A_isolate_WB | product=Hypothetical protein | location=GLCHR05:2711005-2713206(-) | length=733
no value	no value	1121700	no value	no value	no value	no value	no value	2579900	3	1121700	no value	no value	GL50803_15317	GL50803_15317	>GL50803_15317 | organism=Giardia_Assemblage_A_isolate_WB | product=High cysteine membrane protein Group 1 | location=GLCHR04:2475997-2480844(-) | length=1615
7586500	6699900	7064500	no value	no value	no value	no value	no value	18070000	23	7064500	no value	no value	GL50803_15339	GL50803_15339	>GL50803_15339 | organism=Giardia_Assemblage_A_isolate_WB | product=Adaptor protein complex large chain subunit BetaA | location=GLCHR05:2017112-2019130(-) | length=672
2187100	2312700	2263800	no value	no value	no value	no value	no value	6460200	6	2263800	no value	no value	GL50803_15344	GL50803_15344	>GL50803_15344 | organism=Giardia_Assemblage_A_isolate_WB | product=MCM2 | location=GLCHR05:2037012-2040239(+) | length=1075
3050800	3960900	3955200	no value	no value	no value	no value	no value	9749600	16	3955200	no value	no value	GL50803_15364	GL50803_15364	>GL50803_15364 | organism=Giardia_Assemblage_A_isolate_WB | product=Coiled-coil protein | location=GLCHR05:2810435-2814781(+) | length=1448
1819600	1861500	2182100	no value	no value	no value	no value	no value	5010600	10	1861500	no value	no value	GL50803_15368	GL50803_15368	>GL50803_15368 | organism=Giardia_Assemblage_A_isolate_WB | product=Katanin | location=GLCHR05:3328661-3330190(+) | length=509
1763300	2367900	2039700	no value	no value	no value	no value	no value	5120800	9	2039700	no value	no value	GL50803_15376	GL50803_15376	>GL50803_15376 | organism=Giardia_Assemblage_A_isolate_WB | product=Hypothetical protein | location=GLCHR05:3296454-3305189(-) | length=2911
4152700	5150000	5029500	no value	no value	no value	no value	no value	12062000	15	5029500	no value	no value	GL50803_15382	GL50803_15382	>GL50803_15382 | organism=Giardia_Assemblage_A_isolate_WB | product=Hypothetical protein | location=GLCHR04:2656365-2659748(+) | length=1127
no value	no value	525240	no value	no value	no value	no value	no value	865780	4	525240	no value	no value	GL50803_15395	GL50803_15395	>GL50803_15395 | organism=Giardia_Assemblage_A_isolate_WB | product=Hypothetical protein | location=GLCHR02:1240019-1245625(-) | length=1868
no value	no value	185530	no value	no value	no value	no value	no value	436050	1	185530	no value	no value	GL50803_15397	GL50803_15397	>GL50803_15397 | organism=Giardia_Assemblage_A_isolate_WB | product=Kinase, CMGC CDK | location=GLCHR02:1236914-1237936(+) | length=340
no value	442890	no value	no value	no value	no value	no value	no value	754020	1	442890	no value	no value	GL50803_15406	GL50803_15406	>GL50803_15406 | organism=Giardia_Assemblage_A_isolate_WB | product=Hypothetical protein | location=GLCHR04:196821-199901(+) | length=1026
2789400	2890100	3101200	no value	no value	no value	no value	no value	7346700	6	2890100	no value	no value	GL50803_15410	GL50803_15410	>GL50803_15410 | organism=Giardia_Assemblage_A_isolate_WB | product=Ser/Thr protein kinase | location=GLCHR02:125385-126242(+) | length=285
no value	no value	190720	no value	no value	no value	no value	no value	533150	3	190720	no value	no value	GL50803_15428	GL50803_15428	>GL50803_15428 | organism=Giardia_Assemblage_A_isolate_WB | product=IFT complex B | location=GLCHR03:947370-949388(-) | length=672
no value	501560	619440	no value	no value	no value	no value	no value	878150	2	560500	no value	no value	GL50803_15432	GL50803_15432	>GL50803_15432 | organism=Giardia_Assemblage_A_isolate_WB | product=Hypothetical protein | location=GLCHR03:955295-957088(+) | length=597
3951100	4397700	3400800	no value	no value	no value	no value	no value	11690000	17	3951100	no value	no value	GL50803_15445	GL50803_15445	>GL50803_15445 | organism=Giardia_Assemblage_A_isolate_WB | product=hypothetical protein | location=GLCHR04:1944297-1945157(-) | length=286
8710800	7188600	7154400	no value	no value	no value	no value	no value	20344000	10	7188600	no value	no value	GL50803_15455	GL50803_15455	>GL50803_15455 | organism=Giardia_Assemblage_A_isolate_WB | product=E04F6.2 like protein | location=GLCHR04:1916196-1916909(+) | length=237
no value	354670	no value	no value	no value	no value	no value	no value	864150	2	354670	no value	no value	GL50803_15456	GL50803_15456	>GL50803_15456 | organism=Giardia_Assemblage_A_isolate_WB | product=Protein 21.1 | location=GLCHR04:1913651-1916083(+) | length=810
2813100	3505500	2948300	no value	no value	no value	no value	no value	7862300	9	2948300	no value	no value	GL50803_15460	GL50803_15460	>GL50803_15460 | organism=Giardia_Assemblage_A_isolate_WB | product=Dynein-like protein | location=GLCHR03:54127-55530(+) | length=467
2978500	2127800	3604600	no value	no value	no value	no value	no value	7479400	9	2978500	no value	no value	GL50803_15476	GL50803_15476	>GL50803_15476 | organism=Giardia_Assemblage_A_isolate_WB | product=Protein 21.1 | location=GLCHR05:2849401-2852427(-) | length=1008
5162700	no value	6260900	no value	no value	no value	no value	no value	14141000	5	5711800	no value	no value	GL50803_15483	GL50803_15483	>GL50803_15483 | organism=Giardia_Assemblage_A_isolate_WB | product=Hypothetical protein | location=GLCHR02:818678-819841(-) | length=387
no value	no value	808630	no value	no value	no value	no value	no value	2204600	1	808630	no value	no value	GL50803_15490	GL50803_15490	>GL50803_15490 | organism=Giardia_Assemblage_A_isolate_WB | product=Hypothetical protein | location=GLCHR02:1124154-1124816(+) | length=220
2017800	2181300	2401400	no value	no value	no value	no value	no value	5612000	6	2181300	no value	no value	GL50803_15497	GL50803_15497	>GL50803_15497 | organism=Giardia_Assemblage_A_isolate_WB | product=Hypothetical protein | location=GLCHR02:1138376-1139929(-) | length=517
no value	601800	no value	no value	no value	no value	no value	no value	1101200	3	601800	no value	no value	GL50803_15513	GL50803_15513	>GL50803_15513 | organism=Giardia_Assemblage_A_isolate_WB | product=WD-repeat protein BING4 | location=GLCHR03:1120064-1121752(+) | length=562
no value	no value	no value	no value	no value	no value	no value	no value	no value	1	no value	no value	no value	GL50803_15545	GL50803_15545	>GL50803_15545 | organism=Giardia_Assemblage_A_isolate_WB | product=Hypothetical protein | location=GLCHR01:1059282-1061156(+) | length=624
2072600	2817900	2886700	no value	no value	no value	no value	no value	6510000	7	2817900	no value	no value	GL50803_15548	GL50803_15548	>GL50803_15548 | organism=Giardia_Assemblage_A_isolate_WB | product=Kinase | location=GLCHR01:1051331-1054531(+) | length=1066
2061300	2423500	2207800	no value	no value	no value	no value	no value	5992200	5	2207800	no value	no value	GL50803_15556	GL50803_15556	>GL50803_15556 | organism=Giardia_Assemblage_A_isolate_WB | product=hypothetical protein | location=GLCHR03:1650709-1651722(+) | length=337
3293100	4616300	5023000	no value	no value	no value	no value	no value	10783000	8	4616300	no value	no value	GL50803_15564	GL50803_15564	>GL50803_15564 | organism=Giardia_Assemblage_A_isolate_WB | product=Cathepsin B precursor | location=GLCHR04:124130-125128(-) | length=332
7621000	8801900	8565700	no value	no value	no value	no value	no value	23034000	21	8565700	no value	no value	GL50803_15574	GL50803_15574	>GL50803_15574 | organism=Giardia_Assemblage_A_isolate_WB | product=Alanyl dipeptidyl peptidase | location=GLCHR04:74908-77097(+) | length=729
no value	no value	987290	no value	no value	no value	no value	no value	1852800	3	987290	no value	no value	GL50803_15587	GL50803_15587	>GL50803_15587 | organism=Giardia_Assemblage_A_isolate_WB | product=Protein 21.1 | location=GLCHR05:4350384-4351157(+) | length=257
430370	427650	608280	no value	no value	no value	no value	no value	1283800	3	430370	no value	no value	GL50803_15823	GL50803_15823	>GL50803_15823 | organism=Giardia_Assemblage_A_isolate_WB | product=1,4-alpha-glucan branching enzyme | location=GLCHR01:192169-194520(-) | length=783
1422500	1548300	1736600	no value	no value	no value	no value	no value	4008800	6	1548300	no value	no value	GL50803_15867	GL50803_15867	>GL50803_15867 | organism=Giardia_Assemblage_A_isolate_WB | product=GTP-binding protein | location=GLCHR05:1304529-1306334(+) | length=601
5258400	no value	no value	no value	no value	no value	no value	no value	9816100	2	5258400	no value	no value	GL50803_15873	GL50803_15873	>GL50803_15873 | organism=Giardia_Assemblage_A_isolate_WB | product=hypothetical protein | location=GLCHR04:1465810-1469403(-) | length=1197
8027600	7621700	8520600	no value	no value	no value	no value	no value	20749000	14	8027600	no value	no value	GL50803_15888	GL50803_15888	>GL50803_15888 | organism=Giardia_Assemblage_A_isolate_WB | product=hypothetical protein | location=GLCHR01:184061-185932(-) | length=623
no value	no value	710730	no value	no value	no value	no value	no value	1159000	3	710730	no value	no value	GL50803_15889	GL50803_15889	>GL50803_15889 | organism=Giardia_Assemblage_A_isolate_WB | product=UDP-N-acetylglucosamine-dolichyl-phosphateN-acetylglucosaminephosphotransferase | location=GLCHR01:182931-184031(-) | length=366
no value	no value	233640	no value	no value	no value	no value	no value	335430	2	233640	no value	no value	GL50803_15930	GL50803_15930	>GL50803_15930 | organism=Giardia_Assemblage_A_isolate_WB | product=RNA helicase, putative | location=GLCHR02:693452-695593(-) | length=713
no value	no value	440260	no value	no value	no value	no value	no value	1714300	3	440260	no value	no value	GL50803_15948	GL50803_15948	>GL50803_15948 | organism=Giardia_Assemblage_A_isolate_WB | product=hypothetical protein | location=GLCHR01:166878-167909(+) | length=343
1772600	2291300	2615800	no value	no value	no value	no value	no value	5497200	9	2291300	no value	no value	GL50803_15954	GL50803_15954	>GL50803_15954 | organism=Giardia_Assemblage_A_isolate_WB | product=Hypothetical protein | location=GLCHR02:579235-581319(-) | length=694
1118600	967140	1090600	no value	no value	no value	no value	no value	2695800	5	1090600	no value	no value	GL50803_15956	GL50803_15956	>GL50803_15956 | organism=Giardia_Assemblage_A_isolate_WB | product=WD-40 repeat protein | location=GLCHR01:990893-992746(+) | length=617
no value	919350	1106800	no value	no value	no value	no value	no value	2247000	6	1013080	no value	no value	GL50803_15958	GL50803_15958	>GL50803_15958 | organism=Giardia_Assemblage_A_isolate_WB | product=Ser/Thr protein kinase | location=GLCHR05:1476793-1479960(-) | length=1055
no value	no value	149740	no value	no value	no value	no value	no value	289890	3	149740	no value	no value	GL50803_15977	GL50803_15977	>GL50803_15977 | organism=Giardia_Assemblage_A_isolate_WB | product=Hypothetical protein | location=GLCHR05:4134838-4137681(+) | length=947
no value	375180	no value	no value	no value	no value	no value	no value	412820	3	375180	no value	no value	GL50803_15983	GL50803_15983	>GL50803_15983 | organism=Giardia_Assemblage_A_isolate_WB | product=Prolyl-tRNA synthetase | location=GLCHR04:2274485-2276113(+) | length=542
2279300	1809600	2252700	no value	no value	no value	no value	no value	5397900	5	2252700	no value	no value	GL50803_15985	GL50803_15985	>GL50803_15985 | organism=Giardia_Assemblage_A_isolate_WB | product=Hypothetical protein | location=GLCHR04:2279468-2280259(+) | length=263
2813400	1944300	1911100	no value	no value	no value	no value	no value	5811700	6	1944300	no value	no value	GL50803_15988	GL50803_15988	>GL50803_15988 | organism=Giardia_Assemblage_A_isolate_WB | product=Hypothetical protein | location=GLCHR05:3092337-3095984(-) | length=1215
2143000	2889400	3209500	no value	no value	no value	no value	no value	6956900	9	2889400	no value	no value	GL50803_15991	GL50803_15991	>GL50803_15991 | organism=Giardia_Assemblage_A_isolate_WB | product=hypothetical protein | location=GLCHR04:980920-983970(+) | length=1016
4027000	5141900	5288000	no value	no value	no value	no value	no value	12223000	9	5141900	no value	no value	GL50803_15995	GL50803_15995	>GL50803_15995 | organism=Giardia_Assemblage_A_isolate_WB | product=Nucleotide-binding head-stalk protein, putative | location=GLCHR03:85737-90599(+) | length=1620
1065100	1123600	1053700	no value	no value	no value	no value	no value	2707100	5	1065100	no value	no value	GL50803_16013	GL50803_16013	>GL50803_16013 | organism=Giardia_Assemblage_A_isolate_WB | product=Spindle pole protein, putative | location=GLCHR01:141896-143398(-) | length=500
2397800	2460000	2614000	no value	no value	no value	no value	no value	6277700	13	2460000	no value	no value	GL50803_16020	GL50803_16020	>GL50803_16020 | organism=Giardia_Assemblage_A_isolate_WB | product=Hypothetical protein | location=GLCHR01:480021-483119(-) | length=1032
no value	no value	439780	no value	no value	no value	no value	no value	1065900	3	439780	no value	no value	GL50803_16037	GL50803_16037	>GL50803_16037 | organism=Giardia_Assemblage_A_isolate_WB | product=hypothetical protein | location=GLCHR03:1186336-1191042(-) | length=1568
2054000	1960600	1775200	no value	no value	no value	no value	no value	4951400	6	1960600	no value	no value	GL50803_16042	GL50803_16042	>GL50803_16042 | organism=Giardia_Assemblage_A_isolate_WB | product=ATP-dependent RNA helicase | location=GLCHR05:3878515-3880413(+) | length=632
2573700	3144400	3237100	no value	no value	no value	no value	no value	7600000	10	3144400	no value	no value	GL50803_16068	GL50803_16068	>GL50803_16068 | organism=Giardia_Assemblage_A_isolate_WB | product=Hypothetical protein | location=GLCHR01:1001445-1003772(-) | length=775
5318000	5396900	4901100	no value	no value	no value	no value	no value	13522000	14	5318000	no value	no value	GL50803_16070	GL50803_16070	>GL50803_16070 | organism=Giardia_Assemblage_A_isolate_WB | product=Hypothetical protein | location=GLCHR01:995094-997307(-) | length=737
2007900	2291600	1908100	no value	no value	no value	no value	no value	5176300	10	2007900	no value	no value	GL50803_16152	GL50803_16152	>GL50803_16152 | organism=Giardia_Assemblage_A_isolate_WB | product=Coiled-coil protein | location=CH991776:375101-378361(+) | length=1086
3973800	5014100	5151700	no value	no value	no value	no value	no value	12037000	13	5014100	no value	no value	GL50803_16157	GL50803_16157	>GL50803_16157 | organism=Giardia_Assemblage_A_isolate_WB | product=hypothetical protein | location=GLCHR03:1674725-1677046(-) | length=773
no value	no value	295700	no value	no value	no value	no value	no value	596510	no value	295700	no value	no value	GL50803_16159	GL50803_16159	>GL50803_16159 | organism=Giardia_Assemblage_A_isolate_WB | product=Hypothetical protein | location=GLCHR03:1685565-1686695(-) | length=376
no value	939410	863330	no value	no value	no value	no value	no value	2541100	4	901370	no value	no value	GL50803_16161	GL50803_16161	>GL50803_16161 | organism=Giardia_Assemblage_A_isolate_WB | product=Kinesin-16 | location=GLCHR05:3116946-3119459(+) | length=837
no value	no value	264410	no value	no value	no value	no value	no value	606780	2	264410	no value	no value	GL50803_16192	GL50803_16192	>GL50803_16192 | organism=Giardia_Assemblage_A_isolate_WB | product=Hypothetical protein | location=GLCHR05:3992190-3993995(+) | length=601
no value	1317100	1293000	no value	no value	no value	no value	no value	3615900	2	1305050	no value	no value	GL50803_16194	GL50803_16194	>GL50803_16194 | organism=Giardia_Assemblage_A_isolate_WB | product=Hypothetical protein | location=GLCHR05:1615423-1618014(-) | length=863
1435000	1246500	1322000	no value	no value	no value	no value	no value	3431400	2	1322000	no value	no value	GL50803_16220	GL50803_16220	>GL50803_16220 | organism=Giardia_Assemblage_A_isolate_WB | product=Protein 21.1 | location=GLCHR01:219156-221096(-) | length=646
3317500	2995900	3196000	no value	no value	no value	no value	no value	8138300	8	3196000	no value	no value	GL50803_16226	GL50803_16226	>GL50803_16226 | organism=Giardia_Assemblage_A_isolate_WB | product=Hypothetical protein | location=GLCHR04:700976-703909(-) | length=977
2980700	3201100	3852200	no value	no value	no value	no value	no value	8743800	10	3201100	no value	no value	GL50803_16235	GL50803_16235	>GL50803_16235 | organism=Giardia_Assemblage_A_isolate_WB | product=Kinase, CAMK CAMKL | location=GLCHR05:4081287-4082498(+) | length=403
5535700	5558300	5304300	no value	no value	no value	no value	no value	13998000	22	5535700	no value	no value	GL50803_16237	GL50803_16237	>GL50803_16237 | organism=Giardia_Assemblage_A_isolate_WB | product=Hypothetical protein | location=GLCHR05:4087447-4089483(+) | length=678
no value	1510500	1552200	no value	no value	no value	no value	no value	2991700	5	1531350	no value	no value	GL50803_16256	GL50803_16256	>GL50803_16256 | organism=Giardia_Assemblage_A_isolate_WB | product=Hypothetical protein | location=GLCHR02:961782-964937(+) | length=1051
3820100	3433400	3270900	no value	no value	no value	no value	no value	9498900	13	3433400	no value	no value	GL50803_16266	GL50803_16266	>GL50803_16266 | organism=Giardia_Assemblage_A_isolate_WB | product=Hypothetical protein | location=GLCHR05:1335340-1336554(-) | length=404
738020	911660	686160	no value	no value	no value	no value	no value	1944200	3	738020	no value	no value	GL50803_16267	GL50803_16267	>GL50803_16267 | organism=Giardia_Assemblage_A_isolate_WB | product=Hypothetical protein | location=GLCHR05:1338564-1340177(+) | length=537
no value	no value	564930	no value	no value	no value	no value	no value	1193400	5	564930	no value	no value	GL50803_16272	GL50803_16272	>GL50803_16272 | organism=Giardia_Assemblage_A_isolate_WB | product=Kinase, NEK | location=GLCHR02:632117-635818(+) | length=1233
6407700	6744300	6821200	no value	no value	no value	no value	no value	16983000	18	6744300	no value	no value	GL50803_16279	GL50803_16279	>GL50803_16279 | organism=Giardia_Assemblage_A_isolate_WB | product=Kinase, NEK | location=GLCHR05:3568365-3570350(-) | length=661
2026300	2095500	1970700	no value	no value	no value	no value	no value	5151100	11	2026300	no value	no value	GL50803_16286	GL50803_16286	>GL50803_16286 | organism=Giardia_Assemblage_A_isolate_WB | product=Lecithin-cholesterol acyl transferase, putative | location=GLCHR03:471497-474673(+) | length=1058
no value	no value	279170	no value	no value	no value	no value	no value	530070	1	279170	no value	no value	GL50803_16288	GL50803_16288	>GL50803_16288 | organism=Giardia_Assemblage_A_isolate_WB | product=hypothetical protein | location=GLCHR03:453636-454838(+) | length=400
no value	863610	1236000	no value	no value	no value	no value	no value	2712400	4	1049800	no value	no value	GL50803_16289	GL50803_16289	>GL50803_16289 | organism=Giardia_Assemblage_A_isolate_WB | product=hypothetical protein | location=GLCHR03:451132-453051(+) | length=639
1453400	1879400	1916800	no value	no value	no value	no value	no value	4405200	5	1879400	no value	no value	GL50803_16326	GL50803_16326	>GL50803_16326 | organism=Giardia_Assemblage_A_isolate_WB | product=Protein 21.1 | location=GLCHR02:1409353-1411629(-) | length=758
11369000	9682100	11381000	no value	no value	no value	no value	no value	27510000	36	11369000	no value	no value	GL50803_16342	GL50803_16342	>GL50803_16342 | organism=Giardia_Assemblage_A_isolate_WB | product=Coiled-coil protein | location=GLCHR05:3547580-3552538(-) | length=1652
4612200	5247500	5263700	no value	no value	no value	no value	no value	12704000	13	5247500	no value	no value	GL50803_16350	GL50803_16350	>GL50803_16350 | organism=Giardia_Assemblage_A_isolate_WB | product=Hypothetical protein | location=GLCHR02:770943-772367(-) | length=474
4955900	3725400	3935300	no value	no value	no value	no value	no value	10786000	16	3935300	no value	no value	GL50803_16355	GL50803_16355	>GL50803_16355 | organism=Giardia_Assemblage_A_isolate_WB | product=Protein 21.1 | location=GLCHR05:1875538-1878567(+) | length=1009
1223500	1304300	1036100	no value	no value	no value	no value	20	2928200	4	1223500	no value	no value	GL50803_16356	GL50803_16356	>GL50803_16356 | organism=Giardia_Assemblage_A_isolate_WB | product=Suppressor of actin 1 | location=GLCHR05:1870983-1872731(-) | length=582
5769100	5739600	6001200	no value	no value	no value	no value	no value	14846000	19	5769100	no value	no value	GL50803_16364	GL50803_16364	>GL50803_16364 | organism=Giardia_Assemblage_A_isolate_WB | product=Gamma adaptin | location=GLCHR05:947013-949691(-) | length=892
8942700	10967000	9248200	no value	no value	no value	no value	no value	24808000	13	9248200	no value	no value	GL50803_16380	GL50803_16380	>GL50803_16380 | organism=Giardia_Assemblage_A_isolate_WB | product=Cathepsin L precursor | location=GLCHR04:1519215-1520846(+) | length=543
2173500	1821700	1962600	no value	no value	no value	no value	no value	5129200	9	1962600	no value	no value	GL50803_16415	GL50803_16415	>GL50803_16415 | organism=Giardia_Assemblage_A_isolate_WB | product=Hypothetical protein | location=GLCHR03:1532444-1534546(+) | length=700
2207800	1499700	1613900	no value	no value	no value	no value	no value	4632500	8	1613900	no value	no value	GL50803_16425	GL50803_16425	>GL50803_16425 | organism=Giardia_Assemblage_A_isolate_WB | product=Kinesin-5 | location=GLCHR02:114455-117655(+) | length=1066
704330	953900	no value	no value	no value	no value	no value	no value	1830900	5	829115	no value	no value	GL50803_16443	GL50803_16443	>GL50803_16443 | organism=Giardia_Assemblage_A_isolate_WB | product=Protein phosphatase 2A B regulatory subunit Wdb1 | location=GLCHR04:254051-256516(+) | length=821
no value	632170	611220	no value	no value	no value	no value	no value	1350700	2	621695	no value	no value	GL50803_16454	GL50803_16454	>GL50803_16454 | organism=Giardia_Assemblage_A_isolate_WB | product=Protein kinase, putative | location=GLCHR02:364028-366190(-) | length=720
no value	no value	732370	no value	no value	no value	no value	no value	1196400	3	732370	no value	no value	GL50803_16479	GL50803_16479	>GL50803_16479 | organism=Giardia_Assemblage_A_isolate_WB | product=Kinase, NEK | location=CH991767:866424-870065(+) | length=1213
2618600	1713900	1830300	no value	no value	no value	no value	no value	6219300	10	1830300	no value	no value	GL50803_16483	GL50803_16483	>GL50803_16483 | organism=Giardia_Assemblage_A_isolate_WB | product=Dephospho-CoA kinase | location=CH991767:857937-858800(-) | length=287
no value	no value	325730	no value	no value	no value	no value	no value	498030	2	325730	no value	no value	GL50803_16495	GL50803_16495	>GL50803_16495 | organism=Giardia_Assemblage_A_isolate_WB | product=Phosphatidylserine decarboxylase proenzyme | location=GLCHR01:405550-406794(-) | length=414
2389700	3098200	2423700	no value	no value	no value	no value	no value	6609300	6	2423700	no value	no value	GL50803_16500	GL50803_16500	>GL50803_16500 | organism=Giardia_Assemblage_A_isolate_WB | product=Sperm-associated WD-repeat protein | location=GLCHR04:494199-496349(-) | length=716
1168100	1286400	1351600	no value	no value	no value	no value	no value	3232000	4	1286400	no value	no value	GL50803_16513	GL50803_16513	>GL50803_16513 | organism=Giardia_Assemblage_A_isolate_WB | product=Hypothetical protein | location=GLCHR04:1427960-1435321(+) | length=2453
no value	1666600	1272800	no value	no value	no value	no value	no value	2893500	9	1469700	no value	no value	GL50803_16518	GL50803_16518	>GL50803_16518 | organism=Giardia_Assemblage_A_isolate_WB | product=Hypothetical protein | location=GLCHR04:2460628-2463984(-) | length=1118
957630	1658700	1228600	no value	no value	no value	no value	no value	3203800	5	1228600	no value	no value	GL50803_16521	GL50803_16521	>GL50803_16521 | organism=Giardia_Assemblage_A_isolate_WB | product=Alpha-snap | location=GLCHR04:2475090-2475968(-) | length=292
no value	322560	no value	no value	no value	no value	no value	no value	237220	2	322560	no value	no value	GL50803_16540	GL50803_16540	>GL50803_16540 | organism=Giardia_Assemblage_A_isolate_WB | product=Dynein regulatory complex | location=GLCHR03:45700-47106(+) | length=468
8152700	9526400	9727900	no value	no value	no value	no value	no value	23318000	24	9526400	no value	no value	GL50803_16543	GL50803_16543	>GL50803_16543 | organism=Giardia_Assemblage_A_isolate_WB | product=Hypothetical protein | location=GLCHR03:137426-139159(+) | length=577
no value	1267400	994210	no value	no value	no value	no value	no value	2113800	7	1130800	no value	no value	GL50803_16547	GL50803_16547	>GL50803_16547 | organism=Giardia_Assemblage_A_isolate_WB | product=IFT complex A | location=GLCHR05:1563997-1569126(+) | length=1709
no value	no value	749710	no value	no value	no value	no value	no value	1712100	5	749710	no value	no value	GL50803_16556	GL50803_16556	>GL50803_16556 | organism=Giardia_Assemblage_A_isolate_WB | product=Hypothetical protein | location=GLCHR05:1594982-1598800(+) | length=1272
no value	no value	556210	no value	no value	no value	no value	no value	977000	4	556210	no value	no value	GL50803_16560	GL50803_16560	>GL50803_16560 | organism=Giardia_Assemblage_A_isolate_WB | product=hypothetical protein | location=GLCHR04:1314245-1316224(+) | length=659
748560	632930	715420	no value	no value	no value	no value	no value	2329900	7	715420	no value	no value	GL50803_16573	GL50803_16573	>GL50803_16573 | organism=Giardia_Assemblage_A_isolate_WB | product=Hypothetical protein | location=GLCHR05:1696225-1698045(-) | length=606
1392000	1878700	1371400	no value	no value	no value	no value	no value	3814500	4	1392000	no value	no value	GL50803_16574	GL50803_16574	>GL50803_16574 | organism=Giardia_Assemblage_A_isolate_WB | product=hypothetical protein | location=GLCHR05:1705754-1709095(+) | length=1113
no value	no value	1835900	no value	no value	no value	no value	no value	4268500	2	1835900	no value	no value	GL50803_16577	GL50803_16577	>GL50803_16577 | organism=Giardia_Assemblage_A_isolate_WB | product=Hypothetical protein | location=GLCHR05:1728965-1730878(-) | length=637
3697800	3704800	4152000	no value	no value	no value	no value	no value	9617200	11	3704800	no value	no value	GL50803_16599	GL50803_16599	>GL50803_16599 | organism=Giardia_Assemblage_A_isolate_WB | product=Hypothetical protein | location=GLCHR02:1005258-1011830(+) | length=2190
no value	no value	245260	no value	no value	no value	no value	no value	348270	2	245260	no value	no value	GL50803_16604	GL50803_16604	>GL50803_16604 | organism=Giardia_Assemblage_A_isolate_WB | product=Hypothetical protein | location=GLCHR02:661063-671196(+) | length=3377
3884500	4149800	3944900	no value	no value	no value	no value	no value	10211000	18	3944900	no value	no value	GL50803_16612	GL50803_16612	>GL50803_16612 | organism=Giardia_Assemblage_A_isolate_WB | product=Tyrosyl-tRNA synthetase | location=GLCHR02:1441453-1442616(+) | length=387
2024600	2195000	2380900	no value	no value	no value	no value	no value	5658200	8	2195000	no value	no value	GL50803_16650	GL50803_16650	>GL50803_16650 | organism=Giardia_Assemblage_A_isolate_WB | product=Kinesin-4 | location=GLCHR05:3792514-3795684(+) | length=1056
1552400	1583600	1507900	no value	no value	no value	no value	no value	3893200	5	1552400	no value	no value	GL50803_16671	GL50803_16671	>GL50803_16671 | organism=Giardia_Assemblage_A_isolate_WB | product=DinF protein | location=GLCHR04:737000-738838(-) | length=612
1593600	1142600	1002000	no value	no value	no value	no value	no value	3232800	6	1142600	no value	no value	GL50803_16672	GL50803_16672	>GL50803_16672 | organism=Giardia_Assemblage_A_isolate_WB | product=Protein 21.1 | location=GLCHR04:727791-730673(-) | length=960
no value	895720	661780	no value	no value	no value	no value	no value	1409100	6	778750	no value	no value	GL50803_16675	GL50803_16675	>GL50803_16675 | organism=Giardia_Assemblage_A_isolate_WB | product=Rab geranylgeranyltransferase | location=GLCHR01:445057-446070(+) | length=337
no value	565470	712260	no value	no value	no value	no value	no value	1428800	3	638865	no value	no value	GL50803_16678	GL50803_16678	>GL50803_16678 | organism=Giardia_Assemblage_A_isolate_WB | product=Hypothetical protein | location=GLCHR01:469925-470905(+) | length=326
no value	no value	532670	no value	no value	no value	no value	no value	622100	3	532670	no value	no value	GL50803_16716	GL50803_16716	>GL50803_16716 | organism=Giardia_Assemblage_A_isolate_WB | product=High cysteine membrane protein Group 5 | location=GLCHR05:3735025-3737049(+) | length=674
11717000	12031000	10874000	no value	no value	no value	no value	no value	29365000	24	11717000	no value	no value	GL50803_16720	GL50803_16720	>GL50803_16720 | organism=Giardia_Assemblage_A_isolate_WB | product=Hypothetical protein | location=GLCHR05:3747819-3750341(-) | length=840
1287800	1264100	1393000	no value	no value	no value	no value	no value	3336900	4	1287800	no value	no value	GL50803_16728	GL50803_16728	>GL50803_16728 | organism=Giardia_Assemblage_A_isolate_WB | product=Phosphatidylinositol-3,4,5-trisphosphate 3-phosphatase | location=GLCHR01:1142848-1144446(-) | length=532
8695200	8883800	8219600	no value	no value	no value	no value	no value	22659000	25	8695200	no value	no value	GL50803_16729	GL50803_16729	>GL50803_16729 | organism=Giardia_Assemblage_A_isolate_WB | product=Spindle pole protein, putative | location=GLCHR01:1144400-1145461(-) | length=353
2067000	1646300	2081500	no value	no value	no value	no value	no value	4854600	12	2067000	no value	no value	GL50803_16731	GL50803_16731	>GL50803_16731 | organism=Giardia_Assemblage_A_isolate_WB | product=Hypothetical protein | location=GLCHR05:1986265-1995414(-) | length=3049
no value	366190	no value	no value	no value	no value	no value	no value	384620	2	366190	no value	no value	GL50803_16732	GL50803_16732	>GL50803_16732 | organism=Giardia_Assemblage_A_isolate_WB | product=hypothetical protein | location=GLCHR05:1985422-1986210(-) | length=262
no value	1110600	1419900	no value	no value	no value	no value	no value	2435900	8	1265250	no value	no value	GL50803_16736	GL50803_16736	>GL50803_16736 | organism=Giardia_Assemblage_A_isolate_WB | product=Protein 21.1 | location=GLCHR05:1962468-1966091(-) | length=1207
6012800	5525500	5124800	no value	no value	no value	no value	no value	14388000	16	5525500	no value	no value	GL50803_16761	GL50803_16761	>GL50803_16761 | organism=Giardia_Assemblage_A_isolate_WB | product=Hypothetical protein | location=GLCHR01:1062004-1064391(-) | length=795
no value	no value	1441300	no value	no value	no value	no value	no value	1772900	4	1441300	no value	no value	GL50803_16765	GL50803_16765	>GL50803_16765 | organism=Giardia_Assemblage_A_isolate_WB | product=Kinase, NEK | location=GLCHR05:3612064-3613986(+) | length=640
6103300	6533500	6431100	no value	no value	no value	no value	no value	15929000	24	6431100	no value	no value	GL50803_16768	GL50803_16768	>GL50803_16768 | organism=Giardia_Assemblage_A_isolate_WB | product=Hypothetical protein | location=GLCHR05:3632953-3642480(+) | length=3175
3742800	3010400	2877100	no value	no value	no value	no value	no value	8949000	13	3010400	no value	no value	GL50803_16774	GL50803_16774	>GL50803_16774 | organism=Giardia_Assemblage_A_isolate_WB | product=Trichohyalin | location=GLCHR04:1205204-1207027(-) | length=607
11357000	14169000	14268000	no value	no value	no value	no value	no value	33890000	32	14169000	no value	no value	GL50803_16811	GL50803_16811	>GL50803_16811 | organism=Giardia_Assemblage_A_isolate_WB | product=ZipA | location=GLCHR05:3824964-3827462(+) | length=832
no value	1008000	1003200	no value	no value	no value	no value	no value	1825400	4	1005600	no value	no value	GL50803_16830	GL50803_16830	>GL50803_16830 | organism=Giardia_Assemblage_A_isolate_WB | product=Spindle pole protein, putative | location=GLCHR04:27555-30392(+) | length=945
2408000	2918300	3114800	no value	no value	no value	no value	no value	7067800	8	2918300	no value	no value	GL50803_16833	GL50803_16833	>GL50803_16833 | organism=Giardia_Assemblage_A_isolate_WB | product=Tenascin-like | location=GLCHR01:1152722-1154539(+) | length=605
1776200	1550600	1922100	no value	no value	no value	no value	no value	4496500	5	1776200	no value	no value	GL50803_16839	GL50803_16839	>GL50803_16839 | organism=Giardia_Assemblage_A_isolate_WB | product=Kinase, NEK-frag | location=GLCHR04:2337389-2339725(-) | length=778
2673100	2922900	2435500	no value	no value	no value	no value	no value	7243000	13	2673100	no value	no value	GL50803_16840	GL50803_16840	>GL50803_16840 | organism=Giardia_Assemblage_A_isolate_WB | product=Trichohyalin | location=GLCHR04:2339925-2344688(+) | length=1587
no value	no value	449050	no value	no value	no value	no value	no value	1005200	1	449050	no value	no value	GL50803_16841	GL50803_16841	>GL50803_16841 | organism=Giardia_Assemblage_A_isolate_WB | product=DinF protein | location=GLCHR04:2346980-2348695(-) | length=571
833560	759100	899220	no value	no value	no value	no value	no value	2117500	3	833560	no value	no value	GL50803_16843	GL50803_16843	>GL50803_16843 | organism=Giardia_Assemblage_A_isolate_WB | product=Protein 21.1 | location=GLCHR04:2357269-2361027(-) | length=1252
no value	no value	454740	no value	no value	no value	no value	no value	1143400	2	454740	no value	no value	GL50803_16863	GL50803_16863	>GL50803_16863 | organism=Giardia_Assemblage_A_isolate_WB | product=Caffeine-induced death protein 1-like protein | location=GLCHR02:35802-37835(+) | length=677
no value	no value	589600	no value	no value	no value	no value	no value	1338400	4	589600	no value	no value	GL50803_16869	GL50803_16869	>GL50803_16869 | organism=Giardia_Assemblage_A_isolate_WB | product=hypothetical protein | location=GLCHR04:2586283-2591451(+) | length=1722
3289600	2749300	3645200	no value	no value	no value	no value	no value	8217500	14	3289600	no value	no value	GL50803_16893	GL50803_16893	>GL50803_16893 | organism=Giardia_Assemblage_A_isolate_WB | product=Tip elongation aberrant protein 1 | location=GLCHR02:747434-750226(+) | length=930
1605700	2288000	2169700	no value	no value	no value	no value	no value	5069400	13	2169700	no value	no value	GL50803_16902	GL50803_16902	>GL50803_16902 | organism=Giardia_Assemblage_A_isolate_WB | product=Hypothetical protein | location=GLCHR03:211200-214184(-) | length=994
6492000	8216400	7947900	no value	no value	no value	no value	no value	19197000	9	7947900	no value	no value	GL50803_16910	GL50803_16910	>GL50803_16910 | organism=Giardia_Assemblage_A_isolate_WB | product=Hypothetical protein | location=GLCHR05:4389301-4390626(-) | length=441
642400	no value	817970	no value	no value	no value	no value	no value	1566100	2	730185	no value	no value	GL50803_16914	GL50803_16914	>GL50803_16914 | organism=Giardia_Assemblage_A_isolate_WB | product=Ankyrin repeat protein | location=GLCHR05:4359870-4364372(-) | length=1500
6557300	5061300	5875600	no value	no value	no value	no value	no value	15576000	23	5875600	no value	no value	GL50803_16915	GL50803_16915	>GL50803_16915 | organism=Giardia_Assemblage_A_isolate_WB | product=Protein 21.1 | location=GLCHR05:4351194-4353500(-) | length=768
4084200	3951500	4026700	no value	no value	no value	no value	no value	10210000	8	4026700	no value	no value	GL50803_16916	GL50803_16916	>GL50803_16916 | organism=Giardia_Assemblage_A_isolate_WB | product=Hypothetical protein | location=GLCHR05:4344610-4349595(-) | length=1661
no value	no value	321230	no value	no value	no value	no value	no value	802430	2	321230	no value	no value	GL50803_16920	GL50803_16920	>GL50803_16920 | organism=Giardia_Assemblage_A_isolate_WB | product=WD-containing protein | location=GLCHR03:1815414-1817612(+) | length=732
no value	1028000	no value	no value	no value	no value	no value	no value	1738900	5	1028000	no value	no value	GL50803_16934	GL50803_16934	>GL50803_16934 | organism=Giardia_Assemblage_A_isolate_WB | product=Tetratricopeptide repeat protein | location=GLCHR03:1052374-1056501(+) | length=1375
no value	549730	no value	no value	no value	no value	no value	no value	1047200	1	549730	no value	no value	GL50803_16951	GL50803_16951	>GL50803_16951 | organism=Giardia_Assemblage_A_isolate_WB | product=Hypothetical protein | location=GLCHR05:1924889-1929259(+) | length=1456
4890800	4290000	4438200	no value	no value	no value	no value	no value	17355000	19	4438200	no value	no value	GL50803_16957	GL50803_16957	>GL50803_16957 | organism=Giardia_Assemblage_A_isolate_WB | product=WD-40 repeat protein family | location=GLCHR03:754785-755873(+) | length=362
6220600	5950000	5692900	no value	no value	no value	no value	no value	15129000	14	5950000	no value	no value	GL50803_16967	GL50803_16967	>GL50803_16967 | organism=Giardia_Assemblage_A_isolate_WB | product=Kinase, NEK | location=GLCHR02:1042114-1046373(-) | length=1419
no value	no value	290520	no value	no value	no value	no value	no value	443870	3	290520	no value	no value	GL50803_16973	GL50803_16973	>GL50803_16973 | organism=Giardia_Assemblage_A_isolate_WB | product=Hypothetical protein | location=GLCHR05:2667465-2669027(-) | length=520
no value	no value	419390	no value	no value	no value	no value	no value	1122300	4	419390	no value	no value	GL50803_16975	GL50803_16975	>GL50803_16975 | organism=Giardia_Assemblage_A_isolate_WB | product=DNA topoisomerase II | location=GLCHR05:2719630-2724105(-) | length=1491
8931500	7949000	7705800	no value	no value	no value	no value	no value	21238000	9	7949000	no value	no value	GL50803_16979	GL50803_16979	>GL50803_16979 | organism=Giardia_Assemblage_A_isolate_WB | product=Rab32, putative | location=GLCHR05:2704992-2705816(+) | length=274
3339800	3771200	3522800	no value	no value	no value	no value	no value	8999000	10	3522800	no value	no value	GL50803_16981	GL50803_16981	>GL50803_16981 | organism=Giardia_Assemblage_A_isolate_WB | product=hypothetical protein | location=GLCHR05:2683674-2685257(-) | length=527
no value	559000	no value	no value	no value	no value	no value	no value	964490	3	559000	no value	no value	GL50803_16986	GL50803_16986	>GL50803_16986 | organism=Giardia_Assemblage_A_isolate_WB | product=Kinase, STE STE20 | location=GLCHR03:1929077-1931035(+) | length=652
6029000	6050700	5513600	no value	no value	no value	no value	no value	16728000	13	6029000	no value	no value	GL50803_17000	GL50803_17000	>GL50803_17000 | organism=Giardia_Assemblage_A_isolate_WB | product=Peptidyl-prolyl cis-trans isomerase B precursor | location=GLCHR04:1274680-1275255(-) | length=191
1002200	1289600	1203000	no value	no value	no value	no value	no value	2856100	5	1203000	no value	no value	GL50803_17012	GL50803_17012	>GL50803_17012 | organism=Giardia_Assemblage_A_isolate_WB | product=Hypothetical protein | location=GLCHR05:4052529-4053788(-) | length=419
7751900	6926600	7112400	no value	no value	no value	no value	no value	18730000	15	7112400	no value	no value	GL50803_17053	GL50803_17053	>GL50803_17053 | organism=Giardia_Assemblage_A_isolate_WB | product=Protein 21.1 | location=GLCHR05:1007720-1010854(-) | length=1044
no value	1757500	1954300	no value	no value	no value	no value	no value	3757000	5	1855900	no value	no value	GL50803_17055	GL50803_17055	>GL50803_17055 | organism=Giardia_Assemblage_A_isolate_WB | product=Spindle pole protein, putative | location=GLCHR05:1004642-1006306(-) | length=554
no value	517300	no value	no value	no value	no value	no value	no value	6107400	4	517300	no value	no value	GL50803_17058	GL50803_17058	>GL50803_17058 | organism=Giardia_Assemblage_A_isolate_WB | product=Spindle pole protein, putative | location=GLCHR05:999766-1000953(-) | length=395
1026100	1030100	854910	no value	no value	no value	no value	no value	2464200	7	1026100	no value	no value	GL50803_17060	GL50803_17060	>GL50803_17060 | organism=Giardia_Assemblage_A_isolate_WB | product=Protein 21.1 | location=GLCHR05:2663387-2665258(+) | length=623
3059700	2898800	3122000	no value	no value	no value	no value	no value	7697100	12	3059700	no value	no value	GL50803_17084	GL50803_17084	>GL50803_17084 | organism=Giardia_Assemblage_A_isolate_WB | product=Kinase, NEK | location=GLCHR02:1287623-1292011(+) | length=1462
no value	1225600	850280	no value	no value	no value	no value	no value	2050800	3	1037940	no value	no value	GL50803_17089	GL50803_17089	>GL50803_17089 | organism=Giardia_Assemblage_A_isolate_WB | product=Hypothetical protein | location=GLCHR03:1710772-1712295(-) | length=507
no value	839610	no value	no value	no value	no value	no value	no value	1178500	5	839610	no value	no value	GL50803_17092	GL50803_17092	>GL50803_17092 | organism=Giardia_Assemblage_A_isolate_WB | product=Hypothetical protein | location=GLCHR03:1718768-1725388(+) | length=2206
640940	no value	1008600	no value	no value	no value	no value	no value	1769900	3	824770	no value	no value	GL50803_17105	GL50803_17105	>GL50803_17105 | organism=Giardia_Assemblage_A_isolate_WB | product=IFT complex B | location=GLCHR05:1508881-1514763(+) | length=1960
no value	933430	948470	no value	no value	no value	no value	no value	1843300	2	940950	no value	no value	GL50803_17116	GL50803_17116	>GL50803_17116 | organism=Giardia_Assemblage_A_isolate_WB | product=Hypothetical protein | location=GLCHR05:2057133-2057780(+) | length=215
1913300	1774800	2093600	no value	no value	no value	no value	no value	4856300	9	1913300	no value	no value	GL50803_17118	GL50803_17118	>GL50803_17118 | organism=Giardia_Assemblage_A_isolate_WB | product=U2 small nuclear ribonucleoprotein A, putative | location=GLCHR05:2043413-2046895(-) | length=1160
9399400	11142000	11556000	no value	no value	no value	no value	no value	26892000	26	11142000	no value	no value	GL50803_17132	GL50803_17132	>GL50803_17132 | organism=Giardia_Assemblage_A_isolate_WB | product=MRP-like ABC transporter | location=GLCHR04:590874-595598(+) | length=1574
1250300	1386800	1842500	no value	no value	no value	no value	no value	3811700	5	1386800	no value	no value	GL50803_17140	GL50803_17140	>GL50803_17140 | organism=Giardia_Assemblage_A_isolate_WB | product=hypothetical protein | location=GLCHR04:667722-671015(+) | length=1097
no value	no value	2709500	no value	no value	no value	no value	no value	4732700	2	2709500	no value	no value	GL50803_17155	GL50803_17155	>GL50803_17155 | organism=Giardia_Assemblage_A_isolate_WB | product=Hypothetical protein | location=GLCHR05:1199388-1201226(-) | length=612
1564400	1672300	1633500	no value	no value	no value	no value	no value	4024300	8	1633500	no value	no value	GL50803_17157	GL50803_17157	>GL50803_17157 | organism=Giardia_Assemblage_A_isolate_WB | product=Phosphatase subunit gene g4-1 | location=GLCHR05:1172577-1173938(+) | length=453
no value	no value	658420	no value	no value	no value	no value	no value	1845000	2	658420	no value	no value	GL50803_17163	GL50803_17163	>GL50803_17163 | organism=Giardia_Assemblage_A_isolate_WB | product=Peptidyl-prolyl cis-trans isomerase B precursor | location=GLCHR01:556210-556716(+) | length=168
no value	no value	568250	no value	no value	no value	no value	no value	1457900	1	568250	no value	no value	GL50803_17164	GL50803_17164	>GL50803_17164 | organism=Giardia_Assemblage_A_isolate_WB | product=Sec24-like | location=GLCHR01:553213-556128(+) | length=971
4464400	6211000	6092800	no value	no value	no value	no value	no value	14082000	21	6092800	no value	no value	GL50803_17170	GL50803_17170	>GL50803_17170 | organism=Giardia_Assemblage_A_isolate_WB | product=Long chain fatty acid CoA ligase 5 | location=GLCHR01:524377-528948(-) | length=1523
no value	711790	839680	no value	no value	no value	no value	no value	1871700	3	775735	no value	no value	GL50803_17174	GL50803_17174	>GL50803_17174 | organism=Giardia_Assemblage_A_isolate_WB | product=Hypothetical protein | location=GLCHR01:503503-509214(+) | length=1903
2251800	2246400	2075200	no value	no value	no value	no value	no value	5636000	12	2246400	no value	no value	GL50803_17192	GL50803_17192	>GL50803_17192 | organism=Giardia_Assemblage_A_isolate_WB | product=Protein transport protein Sec7 | location=GLCHR05:3258595-3265698(+) | length=2367
3373900	2646100	3118800	no value	no value	no value	no value	no value	7864400	10	3118800	no value	no value	GL50803_17198	GL50803_17198	>GL50803_17198 | organism=Giardia_Assemblage_A_isolate_WB | product=Leucine-rich repeat protein | location=GLCHR05:3311399-3313750(+) | length=783
no value	no value	199290	no value	no value	no value	no value	no value	392690	1	199290	no value	no value	GL50803_17200	GL50803_17200	>GL50803_17200 | organism=Giardia_Assemblage_A_isolate_WB | product=Hypothetical protein | location=GLCHR05:3317171-3318718(+) | length=515
no value	no value	447650	no value	no value	no value	no value	no value	1309800	1	447650	no value	no value	GL50803_17205	GL50803_17205	>GL50803_17205 | organism=Giardia_Assemblage_A_isolate_WB | product=5 nucleotidase family protein | location=GLCHR05:3341086-3342990(-) | length=634
no value	no value	540090	no value	no value	no value	no value	no value	687720	2	540090	no value	no value	GL50803_17216	GL50803_17216	>GL50803_17216 | organism=Giardia_Assemblage_A_isolate_WB | product=Kinase, NEK | location=GLCHR04:1107013-1109547(-) | length=844
no value	no value	325470	no value	no value	no value	no value	no value	957280	1	325470	no value	no value	GL50803_17223	GL50803_17223	>GL50803_17223 | organism=Giardia_Assemblage_A_isolate_WB | product=IFT complex B | location=GLCHR05:4404172-4407411(-) | length=1079
7813800	6233400	6908300	no value	no value	no value	no value	no value	22768000	13	6908300	no value	no value	GL50803_17224	GL50803_17224	>GL50803_17224 | organism=Giardia_Assemblage_A_isolate_WB | product=Alpha-SNAP, putative | location=GLCHR05:4414511-4415407(-) | length=298
12801000	13465000	14419000	no value	no value	no value	no value	no value	36544000	54	13465000	no value	no value	GL50803_17243	GL50803_17243	>GL50803_17243 | organism=Giardia_Assemblage_A_isolate_WB | product=Dynein heavy chain | location=GLCHR03:573507-577835(+) | length=1442
889270	no value	1047600	no value	no value	no value	no value	no value	2380000	2	968435	no value	no value	GL50803_17246	GL50803_17246	>GL50803_17246 | organism=Giardia_Assemblage_A_isolate_WB | product=Hypothetical protein | location=GLCHR03:580507-581142(+) | length=211
340370	435880	no value	no value	no value	no value	no value	no value	800330	2	388125	no value	no value	GL50803_17251	GL50803_17251	>GL50803_17251 | organism=Giardia_Assemblage_A_isolate_WB | product=IFT complex A | location=GLCHR04:339177-344966(-) | length=1929
950760	1003800	887620	no value	no value	no value	no value	no value	2414500	5	950760	no value	no value	GL50803_17255	GL50803_17255	>GL50803_17255 | organism=Giardia_Assemblage_A_isolate_WB | product=Hypothetical protein | location=GLCHR04:371166-373160(+) | length=664
no value	no value	605900	no value	no value	no value	no value	no value	1299900	3	605900	no value	no value	GL50803_17258	GL50803_17258	>GL50803_17258 | organism=Giardia_Assemblage_A_isolate_WB | product=Hemoglobin and proliferation regulated protein | location=GLCHR01:840756-841406(-) | length=216
no value	808750	no value	no value	no value	no value	no value	no value	1344300	2	808750	no value	no value	GL50803_17259	GL50803_17259	>GL50803_17259 | organism=Giardia_Assemblage_A_isolate_WB | product=hypothetical protein | location=GLCHR01:833912-836215(+) | length=767
no value	718740	no value	no value	no value	no value	no value	no value	1775400	4	718740	no value	no value	GL50803_17260	GL50803_17260	>GL50803_17260 | organism=Giardia_Assemblage_A_isolate_WB | product=Hypothetical protein | location=GLCHR01:836212-838323(-) | length=703
9069400	8139300	9090400	no value	no value	no value	no value	no value	22389000	21	9069400	no value	no value	GL50803_17264	GL50803_17264	>GL50803_17264 | organism=Giardia_Assemblage_A_isolate_WB | product=Kinesin like protein | location=GLCHR01:816079-818469(-) | length=796
3182900	2778100	2758600	no value	no value	no value	no value	no value	7509800	7	2778100	no value	no value	GL50803_17278	GL50803_17278	>GL50803_17278 | organism=Giardia_Assemblage_A_isolate_WB | product=Hypothetical protein | location=GLCHR05:2240918-2241811(+) | length=297
7678500	8678300	7476400	no value	no value	no value	no value	no value	21535000	18	7678500	no value	no value	GL50803_17283	GL50803_17283	>GL50803_17283 | organism=Giardia_Assemblage_A_isolate_WB | product=Hypothetical protein | location=GLCHR05:2221061-2225632(-) | length=1523
1637100	1735900	1422500	no value	no value	no value	no value	no value	4110800	8	1637100	no value	no value	GL50803_17284	GL50803_17284	>GL50803_17284 | organism=Giardia_Assemblage_A_isolate_WB | product=Protein 21.1 | location=GLCHR05:2198894-2201074(+) | length=726
5563000	4576800	5158100	no value	no value	no value	no value	no value	12853000	21	5158100	no value	no value	GL50803_17288	GL50803_17288	>GL50803_17288 | organism=Giardia_Assemblage_A_isolate_WB | product=Protein 21.1 | location=GLCHR05:2179501-2185053(-) | length=1850
no value	1208300	924760	no value	no value	no value	no value	no value	2028300	4	1066530	no value	no value	GL50803_17318	GL50803_17318	>GL50803_17318 | organism=Giardia_Assemblage_A_isolate_WB | product=Kinase, NEK | location=GLCHR03:1389313-1393005(-) | length=1230
no value	614850	608470	no value	no value	no value	no value	no value	1398300	2	611660	no value	no value	GL50803_17320	GL50803_17320	>GL50803_17320 | organism=Giardia_Assemblage_A_isolate_WB | product=Coiled-coil protein | location=GLCHR03:1427883-1430813(-) | length=976
no value	no value	1731700	no value	no value	no value	no value	no value	4350600	3	1731700	no value	no value	GL50803_17337	GL50803_17337	>GL50803_17337 | organism=Giardia_Assemblage_A_isolate_WB | product=Ribosomal protein P1B | location=GLCHR01:683669-684025(-) | length=118
2000400	2284900	1729400	no value	no value	no value	no value	no value	5151200	5	2000400	no value	no value	GL50803_17340	GL50803_17340	>GL50803_17340 | organism=Giardia_Assemblage_A_isolate_WB | product=Hypothetical protein | location=GLCHR01:660469-661908(-) | length=479
no value	no value	626540	no value	no value	no value	no value	no value	1429000	1	626540	no value	no value	GL50803_17342	GL50803_17342	>GL50803_17342 | organism=Giardia_Assemblage_A_isolate_WB | product=Hypothetical protein | location=GLCHR01:646849-648828(-) | length=659
1932800	2575200	2577800	no value	no value	no value	no value	no value	5924300	7	2575200	no value	no value	GL50803_17347	GL50803_17347	>GL50803_17347 | organism=Giardia_Assemblage_A_isolate_WB | product=Hypothetical protein | location=GLCHR01:626111-626731(-) | length=206
no value	949440	923800	no value	no value	no value	no value	no value	1686900	5	936620	no value	no value	GL50803_17352	GL50803_17352	>GL50803_17352 | organism=Giardia_Assemblage_A_isolate_WB | product=Hypothetical protein | location=GLCHR04:2005470-2006810(+) | length=446
5027500	4037000	4366100	no value	no value	no value	no value	no value	11369000	13	4366100	no value	no value	GL50803_17385	GL50803_17385	>GL50803_17385 | organism=Giardia_Assemblage_A_isolate_WB | product=Hypothetical protein | location=GLCHR02:923298-925562(-) | length=754
3106800	2932600	3438300	no value	no value	no value	no value	no value	8093900	12	3106800	no value	no value	GL50803_17388	GL50803_17388	>GL50803_17388 | organism=Giardia_Assemblage_A_isolate_WB | product=Hypothetical protein | location=GLCHR02:895785-900797(+) | length=1670
no value	no value	381300	no value	no value	no value	no value	no value	312800	1	381300	no value	no value	GL50803_17390	GL50803_17390	>GL50803_17390 | organism=Giardia_Assemblage_A_isolate_WB | product=MCM6 | location=GLCHR02:881341-884205(-) | length=954
10448000	10891000	9798300	no value	no value	no value	no value	no value	27208000	30	10448000	no value	no value	GL50803_17412	GL50803_17412	>GL50803_17412 | organism=Giardia_Assemblage_A_isolate_WB | product=Hypothetical protein | location=GLCHR02:1155010-1157199(-) | length=729
2531200	2270800	2578700	no value	no value	no value	no value	no value	6129900	12	2531200	no value	no value	GL50803_17430	GL50803_17430	>GL50803_17430 | organism=Giardia_Assemblage_A_isolate_WB | product=DRE4 protein | location=GLCHR04:1807506-1811003(-) | length=1165
no value	875220	1163300	no value	no value	no value	no value	no value	1894600	3	1019260	no value	no value	GL50803_17453	GL50803_17453	>GL50803_17453 | organism=Giardia_Assemblage_A_isolate_WB | product=Hypothetical protein | location=GLCHR05:4197905-4199932(+) | length=675
no value	427100	no value	no value	no value	no value	no value	no value	497320	3	427100	no value	no value	GL50803_17460	GL50803_17460	>GL50803_17460 | organism=Giardia_Assemblage_A_isolate_WB | product=G1 to S phase transition protein 1, putative | location=GLCHR05:4239667-4241064(-) | length=465
no value	915590	1119800	no value	no value	no value	no value	no value	1688500	6	1017700	no value	no value	GL50803_17476	GL50803_17476	>GL50803_17476 | organism=Giardia_Assemblage_A_isolate_WB | product=CXC-rich protein | location=GLCHR04:204969-211478(-) | length=2169
12337000	13890000	14045000	no value	no value	no value	no value	no value	34286000	50	13890000	no value	no value	GL50803_17478	GL50803_17478	>GL50803_17478 | organism=Giardia_Assemblage_A_isolate_WB | product=Dynein heavy chain | location=GLCHR04:173713-189951(-) | length=5412
4177600	4644800	4209100	no value	no value	no value	no value	no value	11140000	10	4209100	no value	no value	GL50803_17482	GL50803_17482	>GL50803_17482 | organism=Giardia_Assemblage_A_isolate_WB | product=TCP-1 chaperonin subunit alpha | location=GLCHR04:165690-167243(-) | length=517
1356400	1391500	1493900	no value	no value	no value	no value	no value	3541300	5	1391500	no value	no value	GL50803_17508	GL50803_17508	>GL50803_17508 | organism=Giardia_Assemblage_A_isolate_WB | product=Coiled-coil protein | location=GLCHR01:1347488-1349806(+) | length=772
1575800	1366800	1372100	no value	no value	no value	no value	no value	3800700	3	1372100	no value	no value	GL50803_17516	GL50803_17516	>GL50803_17516 | organism=Giardia_Assemblage_A_isolate_WB | product=Cathepsin B precursor | location=GLCHR01:1414467-1415393(+) | length=308
no value	no value	232390	no value	no value	no value	no value	no value	408880	1	232390	no value	no value	GL50803_17531	GL50803_17531	>GL50803_17531 | organism=Giardia_Assemblage_A_isolate_WB | product=Hypothetical protein | location=GLCHR05:3066208-3067623(-) | length=471
1470700	1588000	2184500	no value	no value	no value	no value	no value	4463500	7	1588000	no value	no value	GL50803_17536	GL50803_17536	>GL50803_17536 | organism=Giardia_Assemblage_A_isolate_WB | product=UsoAp | location=GLCHR05:2771339-2772640(+) | length=433
951670	1463600	1565100	no value	no value	no value	no value	no value	3341000	8	1463600	no value	no value	GL50803_17541	GL50803_17541	>GL50803_17541 | organism=Giardia_Assemblage_A_isolate_WB | product=WD-repeat domain 17 isoform 1 | location=GLCHR05:2802474-2807324(-) | length=1616
2197800	2671100	3273400	no value	no value	no value	no value	no value	6704900	12	2671100	no value	no value	GL50803_17558	GL50803_17558	>GL50803_17558 | organism=Giardia_Assemblage_A_isolate_WB | product=Kinase, CMGC DYRK | location=GLCHR04:2714682-2718386(+) | length=1234
859270	871960	915890	no value	no value	no value	no value	no value	2727200	4	871960	no value	no value	GL50803_17559	GL50803_17559	>GL50803_17559 | organism=Giardia_Assemblage_A_isolate_WB | product=Hypothetical protein | location=GLCHR04:2713915-2714631(-) | length=238
no value	no value	1022700	no value	no value	no value	no value	no value	1791300	3	1022700	no value	no value	GL50803_17565	GL50803_17565	>GL50803_17565 | organism=Giardia_Assemblage_A_isolate_WB | product=TBP-interacting protein TIP49 | location=GLCHR04:2689436-2690887(-) | length=483
2886500	4157200	3616000	no value	no value	no value	no value	no value	8892600	13	3616000	no value	no value	GL50803_17567	GL50803_17567	>GL50803_17567 | organism=Giardia_Assemblage_A_isolate_WB | product=Protein phosphatases PP1 regulatory subunit SDS22 | location=GLCHR04:2685376-2687157(-) | length=593
no value	1550200	1675600	no value	no value	no value	no value	no value	4342800	3	1612900	no value	no value	GL50803_17578	GL50803_17578	>GL50803_17578 | organism=Giardia_Assemblage_A_isolate_WB | product=Kinase, NEK-frag | location=GLCHR04:791789-794881(+) | length=1030
5761600	6302500	6449300	no value	no value	no value	no value	no value	15784000	15	6302500	no value	no value	GL50803_17586;GL50803_21799	GL50803_17586	>GL50803_17586 | organism=Giardia_Assemblage_A_isolate_WB | product=Protein 21.1 | location=GLCHR04:845158-846600(+) | length=480
968480	961230	1015700	no value	no value	no value	no value	no value	2519900	5	968480	no value	no value	GL50803_17599	GL50803_17599	>GL50803_17599 | organism=Giardia_Assemblage_A_isolate_WB | product=hypothetical protein | location=GLCHR04:953430-954290(-) | length=286
1875200	1704900	1970300	no value	no value	no value	no value	no value	4703100	5	1875200	no value	no value	GL50803_17625	GL50803_17625	>GL50803_17625 | organism=Giardia_Assemblage_A_isolate_WB | product=Kinase, CMGC GSK | location=GLCHR03:644026-645078(+) | length=350
1873000	3915800	4754500	no value	no value	no value	no value	no value	9081200	13	3915800	no value	no value	GL50803_1894	GL50803_1894	>GL50803_1894 | organism=Giardia_Assemblage_A_isolate_WB | product=U3 small nucleolar RNA-associated protein 11, putative | location=GLCHR04:1839951-1840634(-) | length=227
2608300	2924200	3446900	no value	no value	no value	no value	no value	7318100	4	2924200	no value	no value	GL50803_1902	GL50803_1902	>GL50803_1902 | organism=Giardia_Assemblage_A_isolate_WB | product=hypothetical protein | location=GLCHR05:1559314-1559973(+) | length=219
no value	814500	873330	no value	no value	no value	no value	no value	1560600	2	843915	no value	no value	GL50803_2014	GL50803_2014	>GL50803_2014 | organism=Giardia_Assemblage_A_isolate_WB | product=Hypothetical protein | location=GLCHR01:1151430-1152563(-) | length=377
no value	no value	1051300	no value	no value	no value	no value	no value	1470800	3	1051300	no value	no value	GL50803_2098	GL50803_2098	>GL50803_2098 | organism=Giardia_Assemblage_A_isolate_WB | product=ATP-dependent RNA helicase p54, putative | location=GLCHR02:751989-753281(-) | length=430
10532000	11933000	12352000	no value	no value	no value	no value	no value	29359000	53	11933000	no value	no value	GL50803_21048	GL50803_21048	>GL50803_21048 | organism=Giardia_Assemblage_A_isolate_WB | product=Hypothetical protein | location=GLCHR05:3862991-3875095(+) | length=4034
1224400	1640500	1652300	no value	no value	no value	no value	no value	3807400	5	1640500	no value	no value	GL50803_21053	GL50803_21053	>GL50803_21053 | organism=Giardia_Assemblage_A_isolate_WB | product=Hypothetical protein | location=GLCHR05:3834025-3836088(-) | length=687
1429600	957190	1511200	no value	no value	no value	no value	no value	3327200	7	1429600	no value	no value	GL50803_21342	GL50803_21342	>GL50803_21342 | organism=Giardia_Assemblage_A_isolate_WB | product=Hypothetical protein | location=GLCHR02:616933-617745(+) | length=270
no value	242700	no value	no value	no value	no value	no value	no value	325220	1	242700	no value	no value	GL50803_21366	GL50803_21366	>GL50803_21366 | organism=Giardia_Assemblage_A_isolate_WB | product=Kinase, NEK | location=GLCHR02:686451-688412(-) | length=653
7249500	7026200	6773700	no value	no value	no value	no value	no value	17895000	17	7026200	no value	no value	GL50803_21444	GL50803_21444	>GL50803_21444 | organism=Giardia_Assemblage_A_isolate_WB | product=Spindle pole protein, putative | location=CH991767:864496-866262(+) | length=588
1570100	1474200	1527400	no value	no value	no value	no value	no value	3893700	5	1527400	no value	no value	GL50803_21527	GL50803_21527	>GL50803_21527 | organism=Giardia_Assemblage_A_isolate_WB | product=Hypothetical protein | location=GLCHR04:1666525-1669248(+) | length=907
no value	722660	no value	no value	no value	no value	no value	no value	531480	3	722660	no value	no value	GL50803_21897	GL50803_21897	>GL50803_21897 | organism=Giardia_Assemblage_A_isolate_WB | product=Hypothetical protein | location=GLCHR04:2116480-2123241(+) | length=2253
1073800	916230	807140	no value	no value	no value	no value	no value	2405300	6	916230	no value	no value	GL50803_21971	GL50803_21971	>GL50803_21971 | organism=Giardia_Assemblage_A_isolate_WB | product=Hypothetical protein | location=GLCHR04:73132-74385(-) | length=417
no value	no value	368520	no value	no value	no value	1	-2	302310	1	368520	no value	no value	GL50803_22165	GL50803_22165	>GL50803_22165 | organism=Giardia_Assemblage_A_isolate_WB | product=Kinase, STE STE20 | location=GLCHR05:836136-837209(-) | length=357
454520	599500	583460	no value	no value	no value	no value	no value	1370600	3	583460	no value	no value	GL50803_221689	GL50803_221689	>GL50803_221689 | organism=Giardia_Assemblage_A_isolate_WB | product=ABC transporter, putative | location=GLCHR01:77723-81268(+) | length=1181
1543900	1808600	1789000	no value	no value	no value	no value	no value	4275500	7	1789000	no value	no value	GL50803_221692	GL50803_221692	>GL50803_221692 | organism=Giardia_Assemblage_A_isolate_WB | product=Hypothetical protein | location=GLCHR04:1763589-1765205(-) | length=538
1422400	1442700	1274000	no value	no value	no value	no value	no value	3406900	6	1422400	no value	no value	GL50803_22268	GL50803_22268	>GL50803_22268 | organism=Giardia_Assemblage_A_isolate_WB | product=Hypothetical protein | location=GLCHR03:1180607-1184464(+) | length=1285
no value	967680	927670	no value	no value	no value	no value	no value	1825900	5	947675	no value	no value	GL50803_22587	GL50803_22587	>GL50803_22587 | organism=Giardia_Assemblage_A_isolate_WB | product=Hypothetical protein | location=GLCHR02:1129077-1131101(-) | length=674
722150	759520	no value	no value	no value	no value	no value	no value	1589200	4	740835	no value	no value	GL50803_22629	GL50803_22629	>GL50803_22629 | organism=Giardia_Assemblage_A_isolate_WB | product=Hypothetical protein | location=GLCHR01:93429-94838(+) | length=469
1302400	1204300	1322800	no value	no value	no value	no value	no value	3376200	9	1302400	no value	no value	GL50803_22850	GL50803_22850	>GL50803_22850 | organism=Giardia_Assemblage_A_isolate_WB | product=Kinase, CMGC MAPK | location=GLCHR05:1311119-1312201(-) | length=360
no value	no value	230130	no value	no value	no value	no value	no value	595830	2	230130	no value	no value	GL50803_23185	GL50803_23185	>GL50803_23185 | organism=Giardia_Assemblage_A_isolate_WB | product=Hypothetical protein, similar to SMC2 | location=GLCHR02:1102632-1107362(+) | length=1576
355460	no value	492810	no value	no value	no value	no value	no value	910100	3	424135	no value	no value	GL50803_23235	GL50803_23235	>GL50803_23235 | organism=Giardia_Assemblage_A_isolate_WB | product=Axoneme-associated protein GASP-180 | location=GLCHR05:2315003-2317861(-) | length=952
no value	no value	1765700	no value	no value	no value	no value	no value	2895400	2	1765700	no value	no value	GL50803_23300	GL50803_23300	>GL50803_23300 | organism=Giardia_Assemblage_A_isolate_WB | product=hypothetical protein | location=GLCHR03:978132-978392(-) | length=86
2366600	2300400	2230900	no value	no value	no value	no value	no value	5855400	8	2300400	no value	no value	GL50803_23357	GL50803_23357	>GL50803_23357 | organism=Giardia_Assemblage_A_isolate_WB | product=NYD-SP28 protein | location=GLCHR03:686137-687486(-) | length=449
11226000	10177000	10505000	no value	no value	no value	no value	no value	27504000	17	10505000	no value	no value	GL50803_2338	GL50803_2338	>GL50803_2338 | organism=Giardia_Assemblage_A_isolate_WB | product=Hypothetical protein | location=GLCHR05:1265258-1265902(-) | length=214
967540	1018000	1718300	no value	no value	no value	no value	no value	3129600	4	1018000	no value	no value	GL50803_23389	GL50803_23389	>GL50803_23389 | organism=Giardia_Assemblage_A_isolate_WB | product=Hypothetical protein | location=GLCHR05:3156936-3160244(-) | length=1102
3839400	3890500	3916000	no value	no value	no value	no value	no value	9781500	12	3890500	no value	no value	GL50803_23447	GL50803_23447	>GL50803_23447 | organism=Giardia_Assemblage_A_isolate_WB | product=Hypothetical protein | location=GLCHR01:779037-783959(+) | length=1640
1948700	1896100	2000600	no value	no value	no value	no value	no value	4903900	8	1948700	no value	no value	GL50803_23492	GL50803_23492	>GL50803_23492 | organism=Giardia_Assemblage_A_isolate_WB | product=Protein 21.1 | location=GLCHR05:2760849-2763080(+) | length=743
no value	no value	548750	no value	no value	no value	no value	no value	450170	2	548750	no value	no value	GL50803_23496	GL50803_23496	>GL50803_23496 | organism=Giardia_Assemblage_A_isolate_WB | product=RNA polymerase AI large subunit | location=GLCHR05:2772722-2779150(+) | length=2142
no value	no value	329980	no value	no value	no value	no value	no value	894360	3	329980	no value	no value	GL50803_23556	GL50803_23556	>GL50803_23556 | organism=Giardia_Assemblage_A_isolate_WB | product=hypothetical protein | location=GLCHR03:1658286-1662785(+) | length=1499
6284600	7295900	6879200	no value	no value	no value	no value	no value	17345000	16	6879200	no value	no value	GL50803_23930	GL50803_23930	>GL50803_23930 | organism=Giardia_Assemblage_A_isolate_WB | product=Coiled-coil protein | location=GLCHR05:2584472-2585665(+) | length=397
no value	no value	1189700	no value	no value	no value	no value	no value	1806900	3	1189700	no value	no value	GL50803_24009	GL50803_24009	>GL50803_24009 | organism=Giardia_Assemblage_A_isolate_WB | product=Protein 21.1 | location=GLCHR03:581742-583049(-) | length=435
no value	902090	1026400	no value	no value	no value	no value	no value	1979700	6	964245	no value	no value	GL50803_24043	GL50803_24043	>GL50803_24043 | organism=Giardia_Assemblage_A_isolate_WB | product=Hypothetical protein | location=GLCHR04:2518204-2521494(+) | length=1096
1893000	2044300	2350400	no value	no value	no value	no value	no value	5316300	6	2044300	no value	no value	GL50803_24194	GL50803_24194	>GL50803_24194 | organism=Giardia_Assemblage_A_isolate_WB | product=Protein 21.1 | location=GLCHR05:1745143-1747503(-) | length=786
1661900	1816400	2448900	no value	no value	no value	no value	no value	5143800	7	1816400	no value	no value	GL50803_24321	GL50803_24321	>GL50803_24321 | organism=Giardia_Assemblage_A_isolate_WB | product=Kinase, NEK | location=GLCHR05:2956107-2956973(-) | length=288
no value	870750	973600	no value	no value	no value	no value	no value	1438200	4	922175	no value	no value	GL50803_24372	GL50803_24372	>GL50803_24372 | organism=Giardia_Assemblage_A_isolate_WB | product=ENC6 protein | location=GLCHR02:1399418-1400479(+) | length=353
938800	1024100	1012600	no value	no value	no value	no value	no value	2523900	6	1012600	no value	no value	GL50803_24423	GL50803_24423	>GL50803_24423 | organism=Giardia_Assemblage_A_isolate_WB | product=Hypothetical protein | location=GLCHR05:2472038-2474680(-) | length=880
3042100	no value	2991200	no value	no value	no value	no value	no value	6783300	3	3016650	no value	no value	GL50803_24451	GL50803_24451	>GL50803_24451 | organism=Giardia_Assemblage_A_isolate_WB | product=Hypothetical protein | location=GLCHR02:142684-143103(-) | length=139
1634700	1510500	2187400	no value	no value	no value	no value	no value	4435900	9	1634700	no value	no value	GL50803_24734	GL50803_24734	>GL50803_24734 | organism=Giardia_Assemblage_A_isolate_WB | product=Hypothetical protein | location=GLCHR03:1504014-1509575(-) | length=1853
no value	no value	1173900	no value	no value	no value	no value	no value	1738600	4	1173900	no value	no value	GL50803_2483	GL50803_2483	>GL50803_2483 | organism=Giardia_Assemblage_A_isolate_WB | product=Kinase, NEK | location=GLCHR01:1457898-1459427(+) | length=509
1878000	2107100	2553800	no value	no value	no value	no value	no value	5496800	6	2107100	no value	no value	GL50803_24979	GL50803_24979	>GL50803_24979 | organism=Giardia_Assemblage_A_isolate_WB | product=Hypothetical protein | location=GLCHR03:1123352-1124392(+) | length=346
no value	no value	182100	no value	no value	no value	no value	no value	690190	1	182100	no value	no value	GL50803_24985	GL50803_24985	>GL50803_24985 | organism=Giardia_Assemblage_A_isolate_WB | product=hypothetical protein | location=GLCHR03:1101759-1103573(-) | length=604
1401600	1727400	no value	no value	no value	no value	no value	no value	3590600	3	1564500	no value	no value	GL50803_25205	GL50803_25205	>GL50803_25205 | organism=Giardia_Assemblage_A_isolate_WB | product=Hypothetical protein | location=GLCHR05:4068366-4072106(-) | length=1246
1433000	1397100	1507900	no value	no value	no value	no value	no value	4441100	8	1433000	no value	no value	GL50803_2549	GL50803_2549	>GL50803_2549 | organism=Giardia_Assemblage_A_isolate_WB | product=hypothetical protein | location=GLCHR05:4055348-4056085(-) | length=245
9752100	9829600	10131000	no value	no value	no value	no value	no value	25326000	17	9829600	no value	no value	GL50803_26199	GL50803_26199	>GL50803_26199 | organism=Giardia_Assemblage_A_isolate_WB | product=Kinase, NEK | location=GLCHR05:4291100-4292554(+) | length=484
1819800	1742700	1734600	no value	no value	no value	no value	no value	5373600	8	1742700	no value	no value	GL50803_2622	GL50803_2622	>GL50803_2622 | organism=Giardia_Assemblage_A_isolate_WB | product=Phosphatidylinositol-4-phosphate 5-kinase, putative | location=GLCHR04:1663678-1664526(-) | length=282
no value	818700	no value	no value	no value	no value	no value	no value	1329400	2	818700	no value	no value	GL50803_26364	GL50803_26364	>GL50803_26364 | organism=Giardia_Assemblage_A_isolate_WB | product=Hypothetical protein | location=GLCHR01:1459448-1461313(-) | length=621
2230500	2151800	1870200	no value	no value	no value	no value	no value	5484100	6	2151800	no value	no value	GL50803_27027	GL50803_27027	>GL50803_27027 | organism=Giardia_Assemblage_A_isolate_WB | product=Hypothetical protein | location=GLCHR01:1018979-1020940(+) | length=653
1274400	1515900	1409800	no value	no value	no value	no value	no value	3500900	7	1409800	no value	no value	GL50803_27520	GL50803_27520	>GL50803_27520 | organism=Giardia_Assemblage_A_isolate_WB | product=Kinase, CMGC CK2 | location=GLCHR03:226095-227528(+) | length=477
970870	1229400	997890	no value	no value	no value	no value	no value	2694200	3	997890	no value	no value	GL50803_27717;GL50803_112473;GL50803_103943;GL50803_87706	GL50803_27717	>GL50803_27717 | organism=Giardia_Assemblage_A_isolate_WB | product=High cysteine membrane protein Group 3 | location=GLCHR02:697029-699539(+) | length=836
2585900	2458400	2618700	no value	no value	no value	no value	no value	6512200	11	2585900	no value	no value	GL50803_2779	GL50803_2779	>GL50803_2779 | organism=Giardia_Assemblage_A_isolate_WB | product=Protein 21.1 | location=GLCHR05:2123283-2125529(-) | length=748
no value	no value	220020	no value	no value	no value	no value	no value	180500	2	220020	no value	no value	GL50803_28064	GL50803_28064	>GL50803_28064 | organism=Giardia_Assemblage_A_isolate_WB | product=Hypothetical protein | location=GLCHR01:321104-321565(+) | length=153
no value	1071300	no value	no value	no value	no value	no value	no value	2431600	2	1071300	no value	no value	GL50803_2864	GL50803_2864	>GL50803_2864 | organism=Giardia_Assemblage_A_isolate_WB | product=Hypothetical protein | location=GLCHR05:3141267-3143006(-) | length=579
no value	no value	362010	no value	no value	no value	no value	no value	531030	1	362010	no value	no value	GL50803_29081	GL50803_29081	>GL50803_29081 | organism=Giardia_Assemblage_A_isolate_WB | product=hypothetical protein | location=GLCHR04:1844404-1844850(+) | length=148
3918400	4872700	5018900	no value	no value	no value	no value	no value	11484000	9	4872700	no value	no value	GL50803_29119	GL50803_29119	>GL50803_29119 | organism=Giardia_Assemblage_A_isolate_WB | product=hypothetical protein | location=GLCHR01:1342061-1342969(+) | length=302
848700	713330	728530	no value	no value	no value	no value	no value	1980400	3	728530	no value	no value	GL50803_29147	GL50803_29147	>GL50803_29147 | organism=Giardia_Assemblage_A_isolate_WB | product=Hypothetical protein | location=GLCHR03:1014515-1014916(+) | length=133
1586900	1464200	1688100	no value	no value	no value	no value	no value	4044400	4	1586900	no value	no value	GL50803_29227	GL50803_29227	>GL50803_29227 | organism=Giardia_Assemblage_A_isolate_WB | product=H-SHIPPO 1 | location=GLCHR05:4283959-4284843(-) | length=294
1308500	1112100	1161000	no value	no value	no value	no value	no value	3085900	5	1161000	no value	no value	GL50803_2925	GL50803_2925	>GL50803_2925 | organism=Giardia_Assemblage_A_isolate_WB | product=Rho GDI | location=GLCHR04:1094910-1095515(+) | length=201
690010	685950	704100	no value	no value	no value	no value	no value	1778300	5	690010	no value	no value	GL50803_2933	GL50803_2933	>GL50803_2933 | organism=Giardia_Assemblage_A_isolate_WB | product=Programmed cell death protein-like protein | location=GLCHR02:1309287-1309829(+) | length=180
no value	no value	579380	no value	no value	no value	no value	no value	1308700	4	579380	no value	no value	GL50803_2947	GL50803_2947	>GL50803_2947 | organism=Giardia_Assemblage_A_isolate_WB | product=Hypothetical protein | location=GLCHR05:4325305-4328112(-) | length=935
4004000	4308400	4242300	no value	no value	no value	no value	no value	10495000	3	4242300	no value	no value	GL50803_3062	GL50803_3062	>GL50803_3062 | organism=Giardia_Assemblage_A_isolate_WB | product=Hypothetical protein | location=GLCHR05:3860086-3861615(-) | length=509
853520	no value	no value	no value	no value	no value	no value	no value	1227900	4	853520	no value	no value	GL50803_31339	GL50803_31339	>GL50803_31339 | organism=Giardia_Assemblage_A_isolate_WB | product=Hypothetical protein | location=GLCHR03:1479939-1480478(-) | length=179
2958900	3757900	3142500	no value	no value	no value	no value	no value	8300000	8	3142500	no value	no value	GL50803_3141	GL50803_3141	>GL50803_3141 | organism=Giardia_Assemblage_A_isolate_WB | product=hypothetical protein | location=GLCHR05:1866649-1867416(-) | length=255
no value	no value	1045800	no value	no value	no value	no value	no value	2889200	3	1045800	no value	no value	GL50803_3146	GL50803_3146	>GL50803_3146 | organism=Giardia_Assemblage_A_isolate_WB | product=hypothetical protein | location=GLCHR02:367220-370078(-) | length=952
no value	no value	947060	no value	no value	no value	no value	no value	1339600	1	947060	no value	no value	GL50803_3147	GL50803_3147	>GL50803_3147 | organism=Giardia_Assemblage_A_isolate_WB | product=Protein 21.1 | location=GLCHR02:370207-371985(-) | length=592
845380	583410	705780	no value	no value	no value	no value	no value	1862900	2	705780	no value	no value	GL50803_3158	GL50803_3158	>GL50803_3158 | organism=Giardia_Assemblage_A_isolate_WB | product=Hypothetical protein | location=GLCHR05:3060926-3061519(-) | length=197
1297200	1312800	1461700	no value	no value	no value	no value	no value	3441700	6	1312800	no value	no value	GL50803_3169	GL50803_3169	>GL50803_3169 | organism=Giardia_Assemblage_A_isolate_WB | product=Cathepsin L precursor | location=GLCHR02:1248538-1250232(-) | length=564
2753800	2610500	2527900	no value	no value	no value	no value	no value	6583100	12	2610500	no value	no value	GL50803_31978	GL50803_31978	>GL50803_31978 | organism=Giardia_Assemblage_A_isolate_WB | product=Hypothetical protein | location=GLCHR05:2669094-2674568(-) | length=1824
2008700	2172900	2478200	no value	no value	no value	no value	no value	5877700	7	2172900	no value	no value	GL50803_31998	GL50803_31998	>GL50803_31998 | organism=Giardia_Assemblage_A_isolate_WB | product=Hypothetical protein | location=GLCHR04:1278849-1281374(-) | length=841
2943600	3009700	2776300	no value	no value	no value	no value	no value	7701000	11	2943600	no value	no value	GL50803_3206	GL50803_3206	>GL50803_3206 | organism=Giardia_Assemblage_A_isolate_WB | product=Pyruvate kinase | location=GLCHR03:652902-654866(-) | length=654
3861900	3486200	2943600	no value	no value	no value	no value	no value	8909700	9	3486200	no value	no value	GL50803_32312	GL50803_32312	>GL50803_32312 | organism=Giardia_Assemblage_A_isolate_WB | product=Protein phosphatase 2C | location=GLCHR02:1186189-1187724(-) | length=511
5082200	4814000	5667800	no value	no value	no value	no value	no value	13101000	20	5082200	no value	no value	GL50803_32375	GL50803_32375	>GL50803_32375 | organism=Giardia_Assemblage_A_isolate_WB | product=Trichohyalin | location=GLCHR05:4273851-4278095(-) | length=1414
2682600	3624700	2950000	no value	no value	no value	no value	no value	7719600	6	2950000	no value	no value	GL50803_32399	GL50803_32399	>GL50803_32399 | organism=Giardia_Assemblage_A_isolate_WB | product=Hypothetical protein | location=GLCHR01:1296047-1297378(+) | length=443
3274000	2352600	2918800	no value	no value	no value	no value	no value	7167700	12	2918800	no value	no value	GL50803_32509	GL50803_32509	>GL50803_32509 | organism=Giardia_Assemblage_A_isolate_WB | product=Hypothetical protein | location=GLCHR03:623129-626236(+) | length=1035
no value	no value	786300	no value	no value	no value	no value	no value	1816600	3	786300	no value	no value	GL50803_3256	GL50803_3256	>GL50803_3256 | organism=Giardia_Assemblage_A_isolate_WB | product=EH domain binding protein epsin 2 | location=GLCHR05:3265745-3266962(-) | length=405
3513800	3394400	3230400	no value	no value	no value	no value	no value	8996000	2	3394400	no value	no value	GL50803_32571	GL50803_32571	>GL50803_32571 | organism=Giardia_Assemblage_A_isolate_WB | product=Hypothetical protein | location=GLCHR04:873388-875298(+) | length=636
1424800	1473300	1512800	no value	no value	no value	no value	no value	3699200	10	1473300	no value	no value	GL50803_32676	GL50803_32676	>GL50803_32676 | organism=Giardia_Assemblage_A_isolate_WB | product=Hypothetical protein | location=GLCHR05:3247483-3249672(+) | length=729
2005800	1797600	2540800	no value	no value	no value	no value	no value	5283600	12	2005800	no value	no value	GL50803_32681	GL50803_32681	>GL50803_32681 | organism=Giardia_Assemblage_A_isolate_WB | product=Hypothetical protein | location=GLCHR05:3270826-3278265(-) | length=2479
4078900	4252100	4417700	no value	no value	no value	no value	no value	10946000	11	4252100	no value	no value	GL50803_32911	GL50803_32911	>GL50803_32911 | organism=Giardia_Assemblage_A_isolate_WB | product=Hypothetical protein | location=GLCHR04:1097783-1100227(+) | length=814
no value	707410	no value	no value	no value	no value	no value	no value	1293600	3	707410	no value	no value	GL50803_32938	GL50803_32938	>GL50803_32938 | organism=Giardia_Assemblage_A_isolate_WB | product=hypothetical protein | location=GLCHR03:370902-373868(-) | length=988
1262600	1595200	1491300	no value	no value	no value	no value	no value	3532900	10	1491300	no value	no value	GL50803_32999	GL50803_32999	>GL50803_32999 | organism=Giardia_Assemblage_A_isolate_WB | product=Hypothetical protein | location=CH991767:1144475-1145860(+) | length=461
11830000	14798000	14327000	no value	no value	no value	no value	no value	34863000	29	14327000	no value	no value	GL50803_33218	GL50803_33218	>GL50803_33218 | organism=Giardia_Assemblage_A_isolate_WB | product=Dynein intermediate chain | location=GLCHR02:797338-799611(+) | length=757
1359700	1332300	1289900	no value	no value	no value	no value	no value	3284800	4	1332300	no value	no value	GL50803_3331	GL50803_3331	>GL50803_3331 | organism=Giardia_Assemblage_A_isolate_WB | product=Malate dehydrogenase | location=GLCHR02:769888-770883(+) | length=331
no value	no value	609930	no value	no value	no value	no value	no value	1325200	1	609930	no value	no value	GL50803_33592	GL50803_33592	>GL50803_33592 | organism=Giardia_Assemblage_A_isolate_WB | product=Hypothetical protein | location=GLCHR04:1073129-1075546(+) | length=805
2200200	2436800	2192300	no value	no value	no value	no value	no value	5777400	9	2200200	no value	no value	GL50803_33660	GL50803_33660	>GL50803_33660 | organism=Giardia_Assemblage_A_isolate_WB | product=Spindle pole protein, putative | location=GLCHR05:2335605-2338409(-) | length=934
1165900	2181600	1487300	no value	no value	no value	no value	no value	3925000	6	1487300	no value	no value	GL50803_33663	GL50803_33663	>GL50803_33663 | organism=Giardia_Assemblage_A_isolate_WB | product=hypothetical protein | location=GLCHR05:2390505-2393621(+) | length=1038
1144300	1197900	1385500	no value	no value	no value	no value	no value	3195700	4	1197900	no value	no value	GL50803_33674	GL50803_33674	>GL50803_33674 | organism=Giardia_Assemblage_A_isolate_WB | product=hypothetical protein | location=GLCHR05:2121055-2123226(+) | length=723
2477000	1989300	2188300	no value	no value	no value	no value	no value	5914100	6	2188300	no value	no value	GL50803_33762	GL50803_33762	>GL50803_33762 | organism=Giardia_Assemblage_A_isolate_WB | product=WD-40 repeat protein | location=GLCHR02:1307572-1308477(-) | length=301
no value	no value	707830	no value	no value	no value	no value	no value	805540	2	707830	no value	no value	GL50803_33787	GL50803_33787	>GL50803_33787 | organism=Giardia_Assemblage_A_isolate_WB | product=Na+ driven multidrug efflux pump | location=GLCHR04:2026522-2028162(-) | length=546
1086900	no value	no value	no value	no value	no value	no value	no value	1632600	2	1086900	no value	no value	GL50803_33862	GL50803_33862	>GL50803_33862 | organism=Giardia_Assemblage_A_isolate_WB | product=Ribosomal protein S12 | location=GLCHR05:2960508-2960885(-) | length=125
9401600	10318000	10123000	no value	no value	no value	no value	no value	25228000	37	10123000	no value	no value	GL50803_33985	GL50803_33985	>GL50803_33985 | organism=Giardia_Assemblage_A_isolate_WB | product=Hypothetical protein | location=GLCHR03:1395468-1399697(-) | length=1409
7244000	6233800	6024200	no value	no value	no value	no value	no value	16527000	25	6233800	no value	no value	GL50803_3409	GL50803_3409	>GL50803_3409 | organism=Giardia_Assemblage_A_isolate_WB | product=Coiled-coil protein | location=GLCHR01:381665-384367(-) | length=900
no value	no value	no value	no value	no value	no value	no value	no value	no value	1	no value	no value	no value	GL50803_34126	GL50803_34126	>GL50803_34126 | organism=Giardia_Assemblage_A_isolate_WB | product=hypothetical protein | location=GLCHR05:2715960-2718857(-) | length=965
3275700	5924500	3774500	no value	no value	no value	no value	no value	11079000	12	3774500	no value	no value	GL50803_34179	GL50803_34179	>GL50803_34179 | organism=Giardia_Assemblage_A_isolate_WB | product=Hypothetical protein | location=GLCHR04:780693-784988(-) | length=1431
no value	608450	no value	no value	no value	no value	no value	no value	860400	3	608450	no value	no value	GL50803_34701	GL50803_34701	>GL50803_34701 | organism=Giardia_Assemblage_A_isolate_WB | product=hypothetical protein | location=GLCHR05:2819430-2825387(-) | length=1985
6582400	6914700	6924900	no value	no value	no value	no value	no value	17377000	14	6914700	no value	no value	GL50803_35428	GL50803_35428	>GL50803_35428 | organism=Giardia_Assemblage_A_isolate_WB | product=Valine-tRNA ligase | location=GLCHR05:1957508-1961164(+) | length=1218
5834700	4573000	3792100	no value	no value	no value	no value	no value	12178000	15	4573000	no value	no value	GL50803_3582	GL50803_3582	>GL50803_3582 | organism=Giardia_Assemblage_A_isolate_WB | product=Hypothetical protein | location=GLCHR01:196648-197733(+) | length=361
1474400	1422600	1741700	no value	no value	no value	no value	no value	3979500	8	1474400	no value	no value	GL50803_3594	GL50803_3594	>GL50803_3594 | organism=Giardia_Assemblage_A_isolate_WB | product=Hypothetical protein | location=GLCHR03:1729398-1731305(+) | length=635
no value	no value	1068600	no value	no value	no value	no value	no value	2479200	1	1068600	no value	no value	GL50803_3598	GL50803_3598	>GL50803_3598 | organism=Giardia_Assemblage_A_isolate_WB | product=Hypothetical protein | location=GLCHR01:850938-851498(+) | length=186
no value	no value	1082200	no value	no value	no value	no value	no value	2976900	3	1082200	no value	no value	GL50803_36426	GL50803_36426	>GL50803_36426 | organism=Giardia_Assemblage_A_isolate_WB | product=Hypothetical protein | location=GLCHR05:3995888-3997870(+) | length=660
no value	no value	311630	no value	no value	no value	no value	no value	476130	2	311630	no value	no value	GL50803_3643	GL50803_3643	>GL50803_3643 | organism=Giardia_Assemblage_A_isolate_WB | product=70 kDa peptidylprolyl isomerase, putative | location=GLCHR04:335471-336487(-) | length=338
no value	no value	673830	no value	no value	no value	no value	no value	1433600	2	673830	no value	no value	GL50803_3678	GL50803_3678	>GL50803_3678 | organism=Giardia_Assemblage_A_isolate_WB | product=Vacuolar ATP synthase subunit D | location=GLCHR05:4059643-4060449(-) | length=268
no value	no value	335960	no value	no value	no value	no value	no value	854380	2	335960	no value	no value	GL50803_3680	GL50803_3680	>GL50803_3680 | organism=Giardia_Assemblage_A_isolate_WB | product=hypothetical protein | location=GLCHR05:4058758-4059117(-) | length=119
no value	952090	841040	no value	no value	no value	no value	no value	2186600	3	896565	no value	no value	GL50803_37161	GL50803_37161	>GL50803_37161 | organism=Giardia_Assemblage_A_isolate_WB | product=Hypothetical protein | location=GLCHR01:1240972-1243860(+) | length=962
7691100	7838000	7727500	no value	no value	no value	no value	no value	19462000	28	7727500	no value	no value	GL50803_37452	GL50803_37452	>GL50803_37452 | organism=Giardia_Assemblage_A_isolate_WB | product=Hypothetical protein | location=GLCHR02:736225-741816(-) | length=1863
2157800	2465200	2925000	no value	no value	no value	no value	no value	6304100	14	2465200	no value	no value	GL50803_37488	GL50803_37488	>GL50803_37488 | organism=Giardia_Assemblage_A_isolate_WB | product=Hypothetical protein | location=GLCHR01:662002-666426(-) | length=1474
no value	no value	460940	no value	no value	no value	no value	no value	1200500	2	460940	no value	no value	GL50803_3762	GL50803_3762	>GL50803_3762 | organism=Giardia_Assemblage_A_isolate_WB | product=Protein 21.1 | location=GLCHR04:1290749-1293010(-) | length=753
no value	no value	715370	no value	no value	no value	no value	no value	1654400	1	715370	no value	no value	GL50803_37711	GL50803_37711	>GL50803_37711 | organism=Giardia_Assemblage_A_isolate_WB | product=Hypothetical protein | location=GLCHR05:1549684-1550517(+) | length=277
4770400	4337700	4341900	no value	no value	no value	no value	no value	11344000	17	4341900	no value	no value	GL50803_38104;GL50803_137725;GL50803_88438	GL50803_38104	>GL50803_38104 | organism=Giardia_Assemblage_A_isolate_WB | product=Phospholipid-transporting ATPase IIB, putative | location=GLCHR03:56230-60198(-) | length=1322
no value	no value	450090	no value	no value	no value	no value	no value	1025500	4	450090	no value	no value	GL50803_3861	GL50803_3861	>GL50803_3861 | organism=Giardia_Assemblage_A_isolate_WB | product=Alcohol dehydrogenase 3 lateral transfer candidate | location=GLCHR03:197300-198526(-) | length=408
no value	1798400	1999200	no value	no value	no value	no value	no value	3671600	6	1898800	no value	no value	GL50803_3869	GL50803_3869	>GL50803_3869 | organism=Giardia_Assemblage_A_isolate_WB | product=Syntaxin 16 | location=GLCHR04:1057051-1057866(-) | length=271
no value	no value	550510	no value	no value	no value	no value	no value	1810100	2	550510	no value	no value	GL50803_39117	GL50803_39117	>GL50803_39117 | organism=Giardia_Assemblage_A_isolate_WB | product=Hypothetical protein | location=CH991767:846280-847440(-) | length=386
2349800	2305500	2467400	no value	no value	no value	no value	no value	6053900	4	2349800	no value	no value	GL50803_3951	GL50803_3951	>GL50803_3951 | organism=Giardia_Assemblage_A_isolate_WB | product=Hypothetical protein | location=GLCHR02:520532-521359(-) | length=275
2343300	2407400	2631800	no value	no value	no value	no value	no value	7450400	10	2407400	no value	no value	GL50803_39771;GL50803_3977	GL50803_39771;GL50803_3977	>GL50803_39771 | organism=Giardia_Assemblage_A_isolate_WB | product=G2 mitotic specific cyclin B| G2 mitotic specific cyclin B;>GL50803_3977 | organism=Giardia_Assemblage_A_isolate_WB | product=G2/mitotic-specific cyclin B | location=GLCHR02:1022093-102311
5232300	4799700	4662600	no value	no value	no value	no value	no value	12589000	14	4799700	no value	no value	GL50803_3985	GL50803_3985	>GL50803_3985 | organism=Giardia_Assemblage_A_isolate_WB | product=tRNA/rRNA cytosine-C5-methylase | location=GLCHR04:450176-451552(+) | length=458
2061200	2385400	2740100	no value	no value	no value	no value	no value	6086600	5	2385400	no value	no value	GL50803_40016	GL50803_40016	>GL50803_40016 | organism=Giardia_Assemblage_A_isolate_WB | product=Protein 21.1 | location=GLCHR04:1445522-1447501(+) | length=659
no value	no value	660660	no value	no value	no value	no value	no value	1465300	4	660660	no value	no value	GL50803_40224	GL50803_40224	>GL50803_40224 | organism=Giardia_Assemblage_A_isolate_WB | product=MDR protein-like protein | location=GLCHR03:1229060-1229836(-) | length=258
2343600	2190000	2214200	no value	no value	no value	no value	no value	5817300	18	2214200	no value	no value	GL50803_40228	GL50803_40228	>GL50803_40228 | organism=Giardia_Assemblage_A_isolate_WB | product=Hypothetical protein | location=GLCHR04:1635305-1641430(+) | length=2041
2437500	2089500	2012600	no value	no value	no value	no value	no value	5751900	3	2089500	no value	no value	GL50803_40244	GL50803_40244	>GL50803_40244 | organism=Giardia_Assemblage_A_isolate_WB | product=P24, putative | location=GLCHR03:312599-312898(-) | length=99
4557500	6233900	5372400	no value	no value	no value	no value	no value	13725000	13	5372400	no value	no value	GL50803_4026	GL50803_4026	>GL50803_4026 | organism=Giardia_Assemblage_A_isolate_WB | product=Alpha-19 giardin | location=GLCHR01:149643-150959(-) | length=438
no value	1823400	1576700	no value	no value	no value	no value	no value	4135000	5	1700050	no value	no value	GL50803_40369	GL50803_40369	>GL50803_40369 | organism=Giardia_Assemblage_A_isolate_WB | product=Hypothetical protein | location=GLCHR05:2617929-2622179(-) | length=1416
1874600	1659900	1574700	no value	no value	no value	no value	no value	4421000	4	1659900	no value	no value	GL50803_4038	GL50803_4038	>GL50803_4038 | organism=Giardia_Assemblage_A_isolate_WB | product=Hypothetical protein | location=GLCHR03:571968-573458(-) | length=496
no value	2775300	no value	no value	no value	no value	no value	no value	6161300	4	2775300	no value	no value	GL50803_40390	GL50803_40390	>GL50803_40390 | organism=Giardia_Assemblage_A_isolate_WB | product=Protein 21.1 | location=GLCHR05:2831859-2835623(-) | length=1254
1471400	1792700	1756000	no value	no value	no value	no value	no value	4223200	4	1756000	no value	no value	GL50803_4044	GL50803_4044	>GL50803_4044 | organism=Giardia_Assemblage_A_isolate_WB | product=Hypothetical protein | location=GLCHR04:1384971-1387493(-) | length=840
9560200	10290000	10315000	no value	no value	no value	no value	no value	25606000	45	10290000	no value	no value	GL50803_40496	GL50803_40496	>GL50803_40496 | organism=Giardia_Assemblage_A_isolate_WB | product=Dynein heavy chain | location=GLCHR05:3589719-3604352(-) | length=4877
1744800	1917000	1620200	no value	no value	no value	no value	no value	5650500	10	1744800	no value	no value	GL50803_4063	GL50803_4063	>GL50803_4063 | organism=Giardia_Assemblage_A_isolate_WB | product=Nuclear LIM interactor-interacting factor 1 | location=GLCHR01:631952-633250(+) | length=432
no value	no value	609000	no value	no value	no value	no value	no value	1641400	2	609000	no value	no value	GL50803_4079	GL50803_4079	>GL50803_4079 | organism=Giardia_Assemblage_A_isolate_WB | product=Protein phosphatase PP2A regulatory subunit B | location=GLCHR04:1766780-1768198(-) | length=472
707510	671890	471840	no value	no value	no value	no value	no value	1592300	2	671890	no value	no value	GL50803_40831	GL50803_40831	>GL50803_40831 | organism=Giardia_Assemblage_A_isolate_WB | product=Coiled-coil protein | location=GLCHR01:888116-895147(+) | length=2343
no value	no value	430580	no value	no value	no value	no value	no value	801230	2	430580	no value	no value	GL50803_41467	GL50803_41467	>GL50803_41467 | organism=Giardia_Assemblage_A_isolate_WB | product=Protein 21.1, putative | location=GLCHR05:2957106-2960498(+) | length=1130
no value	no value	255650	no value	no value	no value	no value	no value	403520	1	255650	no value	no value	GL50803_4152	GL50803_4152	>GL50803_4152 | organism=Giardia_Assemblage_A_isolate_WB | product=Hypothetical protein | location=GLCHR04:1458875-1459192(-) | length=105
1641800	2318100	2030500	no value	no value	no value	no value	no value	4911900	14	2030500	no value	no value	GL50803_41619;GL50803_16970	GL50803_41619	>GL50803_41619 | organism=Giardia_Assemblage_A_isolate_WB | product=Hypothetical protein | location=GLCHR02:1065108-1072373(-) | length=2421
4196600	3843000	3907900	no value	no value	no value	no value	no value	10072000	11	3907900	no value	no value	GL50803_4165	GL50803_4165	>GL50803_4165 | organism=Giardia_Assemblage_A_isolate_WB | product=NOD3 protein, putative | location=GLCHR04:839105-842122(-) | length=1005
no value	437680	no value	no value	no value	no value	no value	no value	321890	2	437680	no value	no value	GL50803_41795	GL50803_41795	>GL50803_41795 | organism=Giardia_Assemblage_A_isolate_WB | product=Hypothetical protein | location=GLCHR01:1145522-1148341(-) | length=939
1245900	1266100	1658200	no value	no value	no value	no value	no value	3388900	5	1266100	no value	no value	GL50803_41834	GL50803_41834	>GL50803_41834 | organism=Giardia_Assemblage_A_isolate_WB | product=Hypothetical protein | location=GLCHR04:2521939-2528370(+) | length=2143
1932000	1815900	2396300	no value	no value	no value	no value	no value	5192300	13	1932000	no value	no value	GL50803_42000	GL50803_42000	>GL50803_42000 | organism=Giardia_Assemblage_A_isolate_WB | product=Coiled-coil protein | location=GLCHR05:3763281-3771053(-) | length=2590
no value	547840	no value	no value	no value	no value	no value	no value	12273000	2	547840	no value	no value	GL50803_42196	GL50803_42196	>GL50803_42196 | organism=Giardia_Assemblage_A_isolate_WB | product=Coiled-coil protein | location=GLCHR03:1606265-1609291(+) | length=1008
no value	2492400	no value	no value	no value	no value	no value	no value	4152600	5	2492400	no value	no value	GL50803_4236	GL50803_4236	>GL50803_4236 | organism=Giardia_Assemblage_A_isolate_WB | product=Dynein light chain | location=GLCHR04:2529472-2529795(+) | length=107
1488300	1514500	1802200	no value	no value	no value	no value	no value	4000400	7	1514500	no value	no value	GL50803_42377	GL50803_42377	>GL50803_42377 | organism=Giardia_Assemblage_A_isolate_WB | product=Hypothetical protein | location=GLCHR03:1328083-1332981(-) | length=1632
737820	987170	881880	no value	no value	no value	no value	no value	2181300	5	881880	no value	no value	GL50803_4248	GL50803_4248	>GL50803_4248 | organism=Giardia_Assemblage_A_isolate_WB | product=tumor suppressor protein-like protein | location=GLCHR02:763098-764279(-) | length=393
4411300	5281900	4965400	no value	no value	no value	no value	no value	12517000	7	4965400	no value	no value	GL50803_4259	GL50803_4259	>GL50803_4259 | organism=Giardia_Assemblage_A_isolate_WB | product=Hypothetical protein | location=GLCHR01:1013990-1014841(+) | length=283
610190	724910	636820	no value	no value	no value	no value	no value	1664700	3	636820	no value	no value	GL50803_4266	GL50803_4266	>GL50803_4266 | organism=Giardia_Assemblage_A_isolate_WB | product=Hypothetical protein | location=GLCHR05:2951652-2954912(-) | length=1086
1364500	1426100	1557100	no value	no value	no value	no value	no value	3741400	7	1426100	no value	no value	GL50803_4270	GL50803_4270	>GL50803_4270 | organism=Giardia_Assemblage_A_isolate_WB | product=hypothetical protein | location=CH991767:1111466-1112446(+) | length=326
no value	no value	418810	no value	no value	no value	no value	no value	678230	2	418810	no value	no value	GL50803_42780	GL50803_42780	>GL50803_42780 | organism=Giardia_Assemblage_A_isolate_WB | product=Hypothetical protein | location=GLCHR04:2608841-2609575(+) | length=244
no value	no value	1252100	no value	no value	no value	no value	no value	1399700	4	1252100	no value	no value	GL50803_4343	GL50803_4343	>GL50803_4343 | organism=Giardia_Assemblage_A_isolate_WB | product=Zinc finger domain | location=GLCHR03:824827-826665(-) | length=612
3597100	3759400	3980900	no value	no value	no value	no value	no value	9505100	7	3759400	no value	no value	GL50803_4349	GL50803_4349	>GL50803_4349 | organism=Giardia_Assemblage_A_isolate_WB | product=Endothelin-converting enzyme 2 | location=GLCHR03:829850-830491(-) | length=213
1181400	2150700	2196600	no value	no value	no value	no value	no value	4604000	6	2150700	no value	no value	GL50803_4371	GL50803_4371	>GL50803_4371 | organism=Giardia_Assemblage_A_isolate_WB | product=Kinesin-8 | location=GLCHR03:1385565-1387898(-) | length=777
no value	692680	no value	no value	no value	no value	no value	no value	1489200	3	692680	no value	no value	GL50803_4383	GL50803_4383	>GL50803_4383 | organism=Giardia_Assemblage_A_isolate_WB | product=Protein 21.1 | location=GLCHR04:2128398-2130755(-) | length=785
18704000	17379000	19300000	no value	no value	no value	no value	no value	50171000	4	18704000	no value	no value	GL50803_4405	GL50803_4405	>GL50803_4405 | organism=Giardia_Assemblage_A_isolate_WB | product=Kinase, TTK | location=GLCHR04:478987-481041(-) | length=684
5999500	6572500	6332100	no value	no value	no value	no value	no value	16263000	18	6332100	no value	no value	GL50803_4415	GL50803_4415	>GL50803_4415 | organism=Giardia_Assemblage_A_isolate_WB | product=Hypothetical protein | location=GLCHR05:3088293-3089858(+) | length=521
2130600	1894200	2238400	no value	no value	no value	no value	no value	5375000	2	2130600	no value	no value	GL50803_4463	GL50803_4463	>GL50803_4463 | organism=Giardia_Assemblage_A_isolate_WB | product=Dynein light chain | location=GLCHR05:1383057-1383620(-) | length=187
3111300	2778900	3255500	no value	no value	no value	no value	no value	8086000	7	3111300	no value	no value	GL50803_4532	GL50803_4532	>GL50803_4532 | organism=Giardia_Assemblage_A_isolate_WB | product=hypothetical protein | location=GLCHR04:2253518-2256985(+) | length=1155
6469400	5819600	5202900	no value	no value	no value	no value	no value	15081000	22	5819600	no value	no value	GL50803_4587	GL50803_4587	>GL50803_4587 | organism=Giardia_Assemblage_A_isolate_WB | product=Hypothetical protein | location=GLCHR05:4048024-4050567(-) | length=847
936260	1273100	1526300	no value	no value	no value	no value	no value	3087500	7	1273100	no value	no value	GL50803_4595	GL50803_4595	>GL50803_4595 | organism=Giardia_Assemblage_A_isolate_WB | product=Hypothetical protein | location=GLCHR04:2678518-2683176(-) | length=1552
2878500	3812200	3940900	no value	no value	no value	no value	no value	8963100	4	3812200	no value	no value	GL50803_4602	GL50803_4602	>GL50803_4602 | organism=Giardia_Assemblage_A_isolate_WB | product=Reductase, putative | location=GLCHR04:406840-407739(+) | length=299
no value	no value	407850	no value	no value	no value	no value	no value	1094400	4	407850	no value	no value	GL50803_4606	GL50803_4606	>GL50803_4606 | organism=Giardia_Assemblage_A_isolate_WB | product=Methionyl-tRNA synthetase | location=GLCHR04:411294-412001(-) | length=235
3417600	3029100	3345000	no value	no value	no value	no value	no value	8356300	7	3345000	no value	no value	GL50803_4653	GL50803_4653	>GL50803_4653 | organism=Giardia_Assemblage_A_isolate_WB | product=Serpin 1 | location=GLCHR01:701142-702197(-) | length=351
no value	934820	716760	no value	no value	no value	no value	no value	1275500	4	825790	no value	no value	GL50803_4689	GL50803_4689	>GL50803_4689 | organism=Giardia_Assemblage_A_isolate_WB | product=hypothetical protein | location=GLCHR04:2211147-2211800(-) | length=217
2214900	1942100	2311700	no value	no value	no value	no value	no value	5630900	3	2214900	no value	no value	GL50803_4692	GL50803_4692	>GL50803_4692 | organism=Giardia_Assemblage_A_isolate_WB | product=Hypothetical protein | location=GLCHR04:2209844-2210563(-) | length=239
no value	no value	no value	no value	no value	no value	no value	no value	no value	2	no value	no value	no value	GL50803_4708	GL50803_4708	>GL50803_4708 | organism=Giardia_Assemblage_A_isolate_WB | product=Hypothetical protein | location=GLCHR03:1765501-1766976(+) | length=491
9331600	10427000	10717000	no value	no value	no value	no value	no value	30360000	22	10427000	no value	no value	GL50803_4767	GL50803_4767	>GL50803_4767 | organism=Giardia_Assemblage_A_isolate_WB | product=Protein 21.1 | location=GLCHR05:2099398-2100318(-) | length=306
3472500	3372300	3218800	no value	no value	no value	no value	no value	9686500	11	3372300	no value	no value	GL50803_4768	GL50803_4768	>GL50803_4768 | organism=Giardia_Assemblage_A_isolate_WB | product=Hypothetical protein | location=GLCHR05:2100276-2102060(+) | length=594
4938300	6196000	5656300	no value	no value	no value	no value	no value	14170000	8	5656300	no value	no value	GL50803_4977	GL50803_4977	>GL50803_4977 | organism=Giardia_Assemblage_A_isolate_WB | product=Kinase, NEK-frag | location=GLCHR01:88127-89284(+) | length=385
no value	no value	818460	no value	no value	no value	no value	no value	1896800	3	818460	no value	no value	GL50803_5002	GL50803_5002	>GL50803_5002 | organism=Giardia_Assemblage_A_isolate_WB | product=Hypothetical protein | location=GLCHR04:1756832-1758292(-) | length=486
no value	no value	618200	no value	no value	no value	no value	no value	1489600	1	618200	no value	no value	GL50803_5012	GL50803_5012	>GL50803_5012 | organism=Giardia_Assemblage_A_isolate_WB | product=Hypothetical protein | location=CH991767:871411-872547(-) | length=378
911790	no value	1094100	no value	no value	no value	no value	no value	2265900	5	1002940	no value	no value	GL50803_5161	GL50803_5161	>GL50803_5161 | organism=Giardia_Assemblage_A_isolate_WB | product=Sec20, putative | location=GLCHR03:94445-95092(-) | length=215
no value	no value	713130	no value	no value	no value	no value	no value	808470	5	713130	no value	no value	GL50803_5171	GL50803_5171	>GL50803_5171 | organism=Giardia_Assemblage_A_isolate_WB | product=Protein 21.1 | location=GLCHR05:3398512-3399780(+) | length=422
6105900	5765800	5279800	no value	no value	no value	no value	no value	14543000	25	5765800	no value	no value	GL50803_5186	GL50803_5186	>GL50803_5186 | organism=Giardia_Assemblage_A_isolate_WB | product=Hypothetical protein | location=GLCHR04:1131689-1137169(+) | length=1826
1866700	2763300	1715300	no value	no value	no value	no value	no value	5285500	8	1866700	no value	no value	GL50803_5333	GL50803_5333	>GL50803_5333 | organism=Giardia_Assemblage_A_isolate_WB | product=Calmodulin | location=GLCHR05:978094-978555(-) | length=153
no value	no value	669700	no value	no value	no value	no value	no value	1055100	4	669700	no value	no value	GL50803_5345	GL50803_5345	>GL50803_5345 | organism=Giardia_Assemblage_A_isolate_WB | product=DinF protein | location=GLCHR05:3816470-3818068(+) | length=532
1487700	1227000	1981200	no value	no value	no value	no value	no value	4093600	5	1487700	no value	no value	GL50803_5346	GL50803_5346	>GL50803_5346 | organism=Giardia_Assemblage_A_isolate_WB | product=Kinase, NEK | location=GLCHR05:3818135-3819616(-) | length=493
1873600	1572300	1538400	no value	no value	no value	no value	no value	4343000	6	1572300	no value	no value	GL50803_5489	GL50803_5489	>GL50803_5489 | organism=Giardia_Assemblage_A_isolate_WB | product=Kinase, NEK-frag | location=GLCHR03:1283406-1285016(+) | length=536
888340	1030300	1051400	no value	no value	no value	no value	no value	2523700	5	1030300	no value	no value	GL50803_5533	GL50803_5533	>GL50803_5533 | organism=Giardia_Assemblage_A_isolate_WB | product=DUB-1 | location=GLCHR05:4317843-4319657(+) | length=604
1737200	1802200	2104400	no value	no value	no value	no value	no value	4740600	6	1802200	no value	no value	GL50803_5567	GL50803_5567	>GL50803_5567 | organism=Giardia_Assemblage_A_isolate_WB | product=hypothetical protein | location=GLCHR02:576858-579209(-) | length=783
no value	278120	no value	no value	no value	no value	no value	no value	204540	1	278120	no value	no value	GL50803_5613	GL50803_5613	>GL50803_5613 | organism=Giardia_Assemblage_A_isolate_WB | product=Hypothetical protein | location=GLCHR03:642456-643232(-) | length=258
3866300	4686400	4777100	no value	no value	no value	no value	no value	11519000	12	4686400	no value	no value	GL50803_5643	GL50803_5643	>GL50803_5643 | organism=Giardia_Assemblage_A_isolate_WB | product=Kinase | location=GLCHR04:2344826-2346880(+) | length=684
3690700	3894900	4033900	no value	no value	no value	no value	no value	9763500	13	3894900	no value	no value	GL50803_5672	GL50803_5672	>GL50803_5672 | organism=Giardia_Assemblage_A_isolate_WB | product=Hypothetical protein | location=GLCHR02:934672-937089(-) | length=805
862440	no value	731980	no value	no value	no value	no value	no value	1813900	4	797210	no value	no value	GL50803_5749	GL50803_5749	>GL50803_5749 | organism=Giardia_Assemblage_A_isolate_WB | product=hypothetical protein | location=GLCHR04:2280297-2282327(-) | length=676
1753300	2314500	2249900	no value	no value	no value	no value	no value	5223300	14	2249900	no value	no value	GL50803_5768	GL50803_5768	>GL50803_5768 | organism=Giardia_Assemblage_A_isolate_WB | product=Hypothetical protein | location=GLCHR03:1333025-1334134(-) | length=369
2424700	2507900	2748100	no value	no value	no value	no value	no value	6328500	9	2507900	no value	no value	GL50803_5784	GL50803_5784	>GL50803_5784 | organism=Giardia_Assemblage_A_isolate_WB | product=Hypothetical protein | location=GLCHR03:1042961-1046284(-) | length=1107
no value	299380	no value	no value	no value	no value	no value	no value	220170	2	299380	no value	no value	GL50803_5881	GL50803_5881	>GL50803_5881 | organism=Giardia_Assemblage_A_isolate_WB | product=Protein 21.1 | location=GLCHR03:158944-162483(+) | length=1179
no value	no value	1191000	no value	no value	no value	no value	no value	1571400	1	1191000	no value	no value	GL50803_5921	GL50803_5921	>GL50803_5921 | organism=Giardia_Assemblage_A_isolate_WB | product=Ubiquitin-conjugating enzyme E2-28.4 kDa | location=GLCHR01:1283708-1284682(+) | length=324
1115900	864340	1090500	no value	no value	no value	no value	no value	2685900	3	1090500	no value	no value	GL50803_5927	GL50803_5927	>GL50803_5927 | organism=Giardia_Assemblage_A_isolate_WB | product=Hypothetical protein | location=GLCHR01:1004345-1005358(-) | length=337
no value	no value	1593600	no value	no value	no value	no value	no value	2578400	3	1593600	no value	no value	GL50803_6000	GL50803_6000	>GL50803_6000 | organism=Giardia_Assemblage_A_isolate_WB | product=Amino acid transporter family | location=GLCHR01:1117823-1119673(-) | length=616
873230	722640	595530	no value	no value	no value	no value	no value	1888500	5	722640	no value	no value	GL50803_6055	GL50803_6055	>GL50803_6055 | organism=Giardia_Assemblage_A_isolate_WB | product=FtsJ-like protein | location=GLCHR03:1381488-1382294(-) | length=268
no value	no value	803640	no value	no value	no value	no value	no value	1156800	1	803640	no value	no value	GL50803_6072	GL50803_6072	>GL50803_6072 | organism=Giardia_Assemblage_A_isolate_WB | product=Hypothetical protein | location=GLCHR02:705121-706389(+) | length=422
2941300	2720100	2292500	no value	no value	no value	no value	no value	6685800	10	2720100	no value	no value	GL50803_6081	GL50803_6081	>GL50803_6081 | organism=Giardia_Assemblage_A_isolate_WB | product=Protein 21.1 | location=GLCHR04:1987258-1990833(+) | length=1191
no value	802430	no value	no value	no value	no value	no value	no value	1384000	3	802430	no value	no value	GL50803_6139	GL50803_6139	>GL50803_6139 | organism=Giardia_Assemblage_A_isolate_WB | product=Hypothetical protein | location=GLCHR05:4090027-4091727(+) | length=566
4467800	4661500	3352600	no value	no value	no value	no value	no value	15980000	15	4467800	no value	no value	GL50803_6171	GL50803_6171	>GL50803_6171 | organism=Giardia_Assemblage_A_isolate_WB | product=Hypothetical protein | location=GLCHR05:4035712-4036167(+) | length=151
no value	no value	715800	no value	no value	no value	no value	no value	1391600	1	715800	no value	no value	GL50803_6184	GL50803_6184	>GL50803_6184 | organism=Giardia_Assemblage_A_isolate_WB | product=Branched-chain amino acid aminotransferase lateral transfer candidate | location=GLCHR03:470122-471189(-) | length=355
4939300	5483400	4344700	no value	no value	no value	no value	no value	12486000	9	4939300	no value	no value	GL50803_6212	GL50803_6212	>GL50803_6212 | organism=Giardia_Assemblage_A_isolate_WB | product=Hypothetical protein | location=GLCHR05:3614011-3615873(+) | length=620
461670	no value	520820	no value	no value	no value	no value	no value	1116200	2	491245	no value	no value	GL50803_6259	GL50803_6259	>GL50803_6259 | organism=Giardia_Assemblage_A_isolate_WB | product=GA binding protein beta-1 chain | location=GLCHR04:991645-992307(-) | length=220
4079200	2863000	3436600	no value	no value	no value	no value	no value	8988200	10	3436600	no value	no value	GL50803_6304	GL50803_6304	>GL50803_6304 | organism=Giardia_Assemblage_A_isolate_WB | product=Fe-hydrogenase-1 | location=GLCHR03:930660-932084(-) | length=474
no value	578910	615510	no value	no value	no value	no value	no value	1141400	4	597210	no value	no value	GL50803_6306	GL50803_6306	>GL50803_6306 | organism=Giardia_Assemblage_A_isolate_WB | product=Hypothetical protein | location=GLCHR03:926421-928547(-) | length=708
no value	no value	573580	no value	no value	no value	no value	no value	789500	4	573580	no value	no value	GL50803_6334	GL50803_6334	>GL50803_6334 | organism=Giardia_Assemblage_A_isolate_WB | product=Hypothetical protein | location=GLCHR02:886618-886881(+) | length=87
no value	no value	339620	no value	no value	no value	no value	no value	980260	2	339620	no value	no value	GL50803_6336	GL50803_6336	>GL50803_6336 | organism=Giardia_Assemblage_A_isolate_WB | product=Epsilon tubulin | location=GLCHR02:884341-885777(-) | length=478
2794600	3655400	4602100	no value	no value	no value	no value	no value	10136000	9	3655400	no value	no value	GL50803_6340	GL50803_6340	>GL50803_6340 | organism=Giardia_Assemblage_A_isolate_WB | product=hypothetical protein | location=GLCHR03:858974-859408(+) | length=144
3597900	5669700	5229900	no value	no value	no value	no value	no value	12173000	16	5229900	no value	no value	GL50803_6342	GL50803_6342	>GL50803_6342 | organism=Giardia_Assemblage_A_isolate_WB | product=Protein 21.1 | location=GLCHR03:859830-863693(-) | length=1287
1415600	2006000	2080000	no value	no value	no value	no value	no value	4648300	3	2006000	no value	no value	GL50803_6344	GL50803_6344	>GL50803_6344 | organism=Giardia_Assemblage_A_isolate_WB | product=Protein 21.1 | location=GLCHR03:867544-868227(+) | length=227
1259400	no value	no value	no value	no value	no value	no value	no value	2437000	2	1259400	no value	no value	GL50803_6367	GL50803_6367	>GL50803_6367 | organism=Giardia_Assemblage_A_isolate_WB | product=Hypothetical protein | location=GLCHR03:725577-726404(+) | length=275
729650	822940	725720	no value	no value	no value	no value	no value	1937700	3	729650	no value	no value	GL50803_6377	GL50803_6377	>GL50803_6377 | organism=Giardia_Assemblage_A_isolate_WB | product=Hypothetical protein | location=GLCHR05:1814113-1816581(+) | length=822
2103700	2038800	2655900	no value	no value	no value	no value	no value	5753000	9	2103700	no value	no value	GL50803_6404	GL50803_6404	>GL50803_6404 | organism=Giardia_Assemblage_A_isolate_WB | product=Kinesin-9 | location=GLCHR04:1683697-1686000(-) | length=767
no value	no value	424520	no value	no value	no value	no value	no value	559510	5	424520	no value	no value	GL50803_6455	GL50803_6455	>GL50803_6455 | organism=Giardia_Assemblage_A_isolate_WB | product=Hypothetical protein | location=GLCHR04:561491-562825(-) | length=444
11239000	13125000	12812000	no value	no value	no value	no value	no value	35455000	15	12812000	no value	no value	GL50803_6469	GL50803_6469	>GL50803_6469 | organism=Giardia_Assemblage_A_isolate_WB | product=Hypothetical protein | location=GLCHR03:1588025-1588675(-) | length=216
no value	no value	726430	no value	no value	no value	no value	no value	1303100	3	726430	no value	no value	GL50803_6490	GL50803_6490	>GL50803_6490 | organism=Giardia_Assemblage_A_isolate_WB | product=Protein 21.1 | location=GLCHR05:2232417-2235701(+) | length=1094
no value	no value	834630	no value	no value	no value	no value	no value	1230100	2	834630	no value	no value	GL50803_6535	GL50803_6535	>GL50803_6535 | organism=Giardia_Assemblage_A_isolate_WB | product=Hypothetical protein | location=GLCHR05:3801170-3801484(+) | length=104
1651100	1857700	2062800	no value	no value	no value	no value	no value	4701000	6	1857700	no value	no value	GL50803_6558	GL50803_6558	>GL50803_6558 | organism=Giardia_Assemblage_A_isolate_WB | product=hypothetical protein | location=GLCHR05:1669735-1670685(-) | length=316
no value	681480	765020	no value	no value	no value	no value	no value	1451700	8	723250	no value	no value	GL50803_6671	GL50803_6671	>GL50803_6671 | organism=Giardia_Assemblage_A_isolate_WB | product=Hypothetical protein | location=GLCHR05:2582490-2584460(+) | length=656
3035100	3082200	3349000	no value	no value	no value	no value	no value	8078500	6	3082200	no value	no value	GL50803_6680	GL50803_6680	>GL50803_6680 | organism=Giardia_Assemblage_A_isolate_WB | product=Kinase, NEK | location=GLCHR05:3045352-3046401(-) | length=349
3027100	3965800	3428000	no value	no value	no value	no value	no value	8620800	15	3428000	no value	no value	GL50803_6735	GL50803_6735	>GL50803_6735 | organism=Giardia_Assemblage_A_isolate_WB | product=Hypothetical protein | location=GLCHR05:3774933-3777857(-) | length=974
837080	717080	no value	no value	no value	no value	no value	no value	1645000	4	777080	no value	no value	GL50803_6751	GL50803_6751	>GL50803_6751 | organism=Giardia_Assemblage_A_isolate_WB | product=Hypothetical protein | location=GLCHR03:1301589-1304669(-) | length=1026
1794200	2545800	no value	no value	no value	no value	no value	no value	4565000	4	2170000	no value	no value	GL50803_6812	GL50803_6812	>GL50803_6812 | organism=Giardia_Assemblage_A_isolate_WB | product=Hypothetical protein | location=GLCHR04:1834261-1834638(+) | length=125
no value	no value	999160	no value	no value	no value	no value	no value	1225000	2	999160	no value	no value	GL50803_6835	GL50803_6835	>GL50803_6835 | organism=Giardia_Assemblage_A_isolate_WB | product=Brix domain containing protein | location=GLCHR04:1817648-1818646(+) | length=332
no value	no value	203400	no value	no value	no value	no value	no value	495030	2	203400	no value	no value	GL50803_6886	GL50803_6886	>GL50803_6886 | organism=Giardia_Assemblage_A_isolate_WB | product=Hypothetical protein | location=GLCHR02:902422-905148(-) | length=908
3124500	2294400	2841500	no value	no value	no value	no value	no value	7059000	8	2841500	no value	no value	GL50803_7009	GL50803_7009	>GL50803_7009 | organism=Giardia_Assemblage_A_isolate_WB | product=Adenylate kinase | location=GLCHR02:1457279-1458040(-) | length=253
675010	702920	989900	no value	no value	no value	no value	no value	1990300	4	702920	no value	no value	GL50803_7021	GL50803_7021	>GL50803_7021 | organism=Giardia_Assemblage_A_isolate_WB | product=Protein 21.1 | location=GLCHR01:317726-319177(+) | length=483
2079900	2102700	1846300	no value	no value	no value	no value	no value	5253000	10	2079900	no value	no value	GL50803_7130	GL50803_7130	>GL50803_7130 | organism=Giardia_Assemblage_A_isolate_WB | product=Hypothetical protein | location=GLCHR02:1298166-1301981(-) | length=1271
3737600	4703300	4257300	no value	no value	no value	no value	no value	10825000	10	4257300	no value	no value	GL50803_7242	GL50803_7242	>GL50803_7242 | organism=Giardia_Assemblage_A_isolate_WB | product=Hypothetical protein | location=GLCHR01:1191093-1191836(+) | length=247
2646800	2907100	2475400	no value	no value	no value	no value	no value	6926100	9	2646800	no value	no value	GL50803_7259	GL50803_7259	>GL50803_7259 | organism=Giardia_Assemblage_A_isolate_WB | product=CDP-diacylglycerol-glycerol-3-phosphate 3-phosphatidyltransferase | location=GLCHR02:158347-159240(+) | length=297
no value	no value	no value	no value	no value	no value	no value	no value	no value	1	no value	no value	no value	GL50803_7296	GL50803_7296	>GL50803_7296 | organism=Giardia_Assemblage_A_isolate_WB | product=U2 small nuclear ribonucleoprotein A, putative | location=GLCHR04:240919-241476(+) | length=185
11923000	9727400	10901000	no value	no value	no value	no value	no value	27622000	22	10901000	no value	no value	GL50803_7309	GL50803_7309	>GL50803_7309 | organism=Giardia_Assemblage_A_isolate_WB | product=Syntaxin-like protein 1 | location=GLCHR04:396272-397153(-) | length=293
no value	1310700	no value	no value	no value	no value	no value	no value	2593200	3	1310700	no value	no value	GL50803_7343	GL50803_7343	>GL50803_7343 | organism=Giardia_Assemblage_A_isolate_WB | product=hypothetical protein | location=GLCHR01:1268171-1270075(+) | length=634
10557000	9491300	9171000	no value	no value	no value	no value	no value	23453000	7	9491300	no value	no value	GL50803_7373	GL50803_7373	>GL50803_7373 | organism=Giardia_Assemblage_A_isolate_WB | product=Protein 21.1 | location=GLCHR01:531904-536589(-) | length=1561
11020000	10467000	9990400	no value	no value	no value	no value	no value	26962000	33	10467000	no value	no value	GL50803_7439	GL50803_7439	>GL50803_7439 | organism=Giardia_Assemblage_A_isolate_WB | product=Ser/Thr phosphatase 2A, 65kDa reg sub A | location=GLCHR05:1456301-1458259(+) | length=652
755200	556860	no value	no value	no value	no value	no value	no value	1352100	3	656030	no value	no value	GL50803_7520	GL50803_7520	>GL50803_7520 | organism=Giardia_Assemblage_A_isolate_WB | product=Hypothetical protein | location=GLCHR01:868184-869632(-) | length=482
2790400	2061000	2454600	no value	no value	no value	no value	no value	6542700	12	2454600	no value	no value	GL50803_7556	GL50803_7556	>GL50803_7556 | organism=Giardia_Assemblage_A_isolate_WB | product=Lysosomal acid phosphatase precursor | location=GLCHR05:3542699-3543901(+) | length=400
7113000	7528400	7684400	no value	no value	no value	no value	no value	19459000	17	7528400	no value	no value	GL50803_7559	GL50803_7559	>GL50803_7559 | organism=Giardia_Assemblage_A_isolate_WB | product=Hypothetical protein | location=GLCHR05:3544423-3546162(-) | length=579
2076100	1950300	2200600	no value	no value	no value	no value	no value	5598700	9	2076100	no value	no value	GL50803_7569	GL50803_7569	>GL50803_7569 | organism=Giardia_Assemblage_A_isolate_WB | product=GTP-binding protein Sar1 | location=GLCHR02:1175035-1175610(-) | length=191
no value	no value	1073400	no value	no value	no value	no value	no value	2520500	3	1073400	no value	no value	GL50803_7578	GL50803_7578	>GL50803_7578 | organism=Giardia_Assemblage_A_isolate_WB | product=Dynein light chain | location=GLCHR05:1232483-1232995(-) | length=170
1575500	1205200	1114700	no value	no value	no value	no value	no value	3838000	8	1205200	no value	no value	GL50803_7590;GL50803_9644	GL50803_7590;GL50803_9644	>GL50803_7590 | organism=Giardia_Assemblage_A_isolate_WB | product=Hypothetical protein | location=GLCHR05:1218378-1219151(-) | length=257;>GL50803_9644 | organism=Giardia_Assemblage_A_isolate_WB | product=Hypothetical protein | location=GLCHR05:4110896-41
no value	no value	667740	no value	no value	no value	no value	no value	1655000	2	667740	no value	no value	GL50803_7639	GL50803_7639	>GL50803_7639 | organism=Giardia_Assemblage_A_isolate_WB | product=Hypothetical protein | location=GLCHR04:2553646-2554509(-) | length=287
no value	no value	821920	no value	no value	no value	no value	no value	1150400	4	821920	no value	no value	GL50803_7661	GL50803_7661	>GL50803_7661 | organism=Giardia_Assemblage_A_isolate_WB | product=Hypothetical protein | location=GLCHR02:875521-880947(+) | length=1808
1833400	no value	2468600	no value	no value	no value	no value	no value	5505800	6	2151000	no value	no value	GL50803_7679	GL50803_7679	>GL50803_7679 | organism=Giardia_Assemblage_A_isolate_WB | product=Protein 21.1 | location=GLCHR04:455157-457328(+) | length=723
2705000	2220100	2048600	no value	no value	no value	no value	no value	5860400	8	2220100	no value	no value	GL50803_7706	GL50803_7706	>GL50803_7706 | organism=Giardia_Assemblage_A_isolate_WB | product=Hypothetical protein | location=GLCHR05:2724199-2726445(-) | length=748
no value	no value	231070	no value	no value	no value	no value	no value	361510	2	231070	no value	no value	GL50803_7721	GL50803_7721	>GL50803_7721 | organism=Giardia_Assemblage_A_isolate_WB | product=hypothetical protein | location=GLCHR03:1257683-1260988(+) | length=1101
1270900	no value	1434600	no value	no value	no value	no value	no value	3930800	8	1352750	no value	no value	GL50803_7747	GL50803_7747	>GL50803_7747 | organism=Giardia_Assemblage_A_isolate_WB | product=Hypothetical protein | location=GLCHR01:1387278-1392263(-) | length=1661
no value	no value	239550	no value	no value	no value	no value	no value	648240	3	239550	no value	no value	GL50803_7790	GL50803_7790	>GL50803_7790 | organism=Giardia_Assemblage_A_isolate_WB | product=hypothetical protein | location=GLCHR05:3986907-3987368(-) | length=153
no value	no value	445880	no value	no value	no value	no value	no value	930280	2	445880	no value	no value	GL50803_7797	GL50803_7797	>GL50803_7797 | organism=Giardia_Assemblage_A_isolate_WB | product=Alpha-5 giardin | location=GLCHR03:110228-111136(+) | length=302
no value	1067700	1111200	no value	no value	no value	no value	no value	2758800	6	1089450	no value	no value	GL50803_7873	GL50803_7873	>GL50803_7873 | organism=Giardia_Assemblage_A_isolate_WB | product=Yip interacting protein, putative | location=GLCHR04:1501282-1501956(-) | length=224
1688500	1780400	1771100	no value	no value	no value	no value	no value	4512000	6	1771100	no value	no value	GL50803_7874	GL50803_7874	>GL50803_7874 | organism=Giardia_Assemblage_A_isolate_WB | product=Kinesin-16 | location=GLCHR04:1502156-1504489(+) | length=777
no value	673420	no value	no value	no value	no value	no value	no value	839820	3	673420	no value	no value	GL50803_7877	GL50803_7877	>GL50803_7877 | organism=Giardia_Assemblage_A_isolate_WB | product=hypothetical protein | location=GLCHR04:1505703-1507331(-) | length=542
no value	no value	666700	no value	no value	no value	no value	no value	927380	3	666700	no value	no value	GL50803_7913	GL50803_7913	>GL50803_7913 | organism=Giardia_Assemblage_A_isolate_WB | product=Hypothetical protein | location=GLCHR03:1240405-1242561(-) | length=718
5124900	6203900	6687200	no value	no value	no value	no value	no value	15839000	9	6203900	no value	no value	GL50803_7953	GL50803_7953	>GL50803_7953 | organism=Giardia_Assemblage_A_isolate_WB | product=Arsenical pump-driving ATPase | location=GLCHR03:1410522-1411586(-) | length=354
2008500	2331800	2241200	no value	no value	no value	no value	no value	5580700	8	2241200	no value	no value	GL50803_7966	GL50803_7966	>GL50803_7966 | organism=Giardia_Assemblage_A_isolate_WB | product=hypothetical protein | location=GLCHR02:729466-731193(+) | length=575
566710	629430	685320	no value	no value	no value	no value	no value	1582500	2	629430	no value	no value	GL50803_8003	GL50803_8003	>GL50803_8003 | organism=Giardia_Assemblage_A_isolate_WB | product=Bet3-like protein | location=GLCHR02:1085842-1086342(-) | length=166
1423200	1508600	1178700	no value	no value	no value	no value	no value	3492700	6	1423200	no value	no value	GL50803_8038	GL50803_8038	>GL50803_8038 | organism=Giardia_Assemblage_A_isolate_WB | product=Hypothetical protein | location=GLCHR05:822510-823775(-) | length=421
969650	878390	1162100	no value	no value	no value	no value	no value	2583100	4	969650	no value	no value	GL50803_8049	GL50803_8049	>GL50803_8049 | organism=Giardia_Assemblage_A_isolate_WB | product=Hypothetical protein | location=GLCHR01:1443253-1444749(+) | length=498
no value	no value	358840	no value	no value	no value	no value	no value	762240	2	358840	no value	no value	GL50803_8061	GL50803_8061	>GL50803_8061 | organism=Giardia_Assemblage_A_isolate_WB | product=Hypothetical protein | location=GLCHR01:1435245-1437305(-) | length=686
5627700	6882600	3739200	no value	no value	no value	no value	no value	14552000	10	5627700	no value	no value	GL50803_8064	GL50803_8064	>GL50803_8064 | organism=Giardia_Assemblage_A_isolate_WB | product=Protein disulfide isomerase PDI5 | location=GLCHR01:1433477-1433881(+) | length=134
7935200	7538200	6680800	no value	no value	no value	no value	no value	19103000	13	7538200	no value	no value	GL50803_8140	GL50803_8140	>GL50803_8140 | organism=Giardia_Assemblage_A_isolate_WB | product=GTP-binding protein ARD-1, putative | location=GLCHR05:3181974-3183173(-) | length=399
5515000	5057900	4497100	no value	no value	no value	no value	no value	12973000	16	5057900	no value	no value	GL50803_8172	GL50803_8172	>GL50803_8172 | organism=Giardia_Assemblage_A_isolate_WB | product=Dynein heavy chain | location=GLCHR05:1748281-1749426(-) | length=381
1373000	1574900	1371900	no value	no value	no value	no value	no value	3580800	6	1373000	no value	no value	GL50803_8227	GL50803_8227	>GL50803_8227 | organism=Giardia_Assemblage_A_isolate_WB | product=ATP-binding cassette protein 5 | location=GLCHR01:1419688-1422885(-) | length=1065
5101700	4183900	4374800	no value	no value	no value	no value	no value	12422000	6	4374800	no value	no value	GL50803_8235	GL50803_8235	>GL50803_8235 | organism=Giardia_Assemblage_A_isolate_WB | product=Protein 21.1 | location=GLCHR01:1412828-1413745(-) | length=305
2557500	3444200	3556900	no value	no value	no value	no value	no value	8109900	6	3444200	no value	no value	GL50803_8329	GL50803_8329	>GL50803_8329 | organism=Giardia_Assemblage_A_isolate_WB | product=Hypothetical protein | location=GLCHR02:92516-93073(+) | length=185
no value	no value	738100	no value	no value	no value	no value	no value	1020200	2	738100	no value	no value	GL50803_8348	GL50803_8348	>GL50803_8348 | organism=Giardia_Assemblage_A_isolate_WB | product=Hypothetical protein | location=GLCHR02:1346050-1346646(+) | length=198
no value	923130	862440	no value	no value	no value	no value	no value	1946300	5	892785	no value	no value	GL50803_8350	GL50803_8350	>GL50803_8350 | organism=Giardia_Assemblage_A_isolate_WB | product=Kinase, NEK | location=GLCHR02:1347495-1349348(+) | length=617
no value	553810	no value	no value	no value	no value	no value	no value	924000	3	553810	no value	no value	GL50803_8358	GL50803_8358	>GL50803_8358 | organism=Giardia_Assemblage_A_isolate_WB | product=Hypothetical protein | location=GLCHR04:2446113-2447507(+) | length=464
no value	763600	no value	no value	no value	no value	no value	no value	1653900	2	763600	no value	no value	GL50803_8377	GL50803_8377	>GL50803_8377 | organism=Giardia_Assemblage_A_isolate_WB | product=Hypothetical protein | location=GLCHR01:926370-927263(+) | length=297
1590100	1316200	1298100	no value	no value	no value	no value	no value	3542800	5	1316200	no value	no value	GL50803_8382	GL50803_8382	>GL50803_8382 | organism=Giardia_Assemblage_A_isolate_WB | product=Short-chain dehydrogenase, putative | location=GLCHR01:921117-921959(+) | length=280
1531700	929500	no value	no value	no value	no value	no value	no value	2859600	4	1230600	no value	no value	GL50803_8410	GL50803_8410	>GL50803_8410 | organism=Giardia_Assemblage_A_isolate_WB | product=Hypothetical protein | location=GLCHR05:1331416-1332225(+) | length=269
5842100	6242300	5574600	no value	no value	no value	no value	no value	14924000	12	5842100	no value	no value	GL50803_8426	GL50803_8426	>GL50803_8426 | organism=Giardia_Assemblage_A_isolate_WB | product=Hypothetical protein | location=GLCHR05:1916896-1919418(-) | length=840
4403800	6521400	7068700	no value	no value	no value	no value	no value	15650000	6	6521400	no value	no value	GL50803_8429	GL50803_8429	>GL50803_8429 | organism=Giardia_Assemblage_A_isolate_WB | product=Minor histocompatibility antigen H13 | location=GLCHR05:1922695-1923909(+) | length=404
no value	2021800	1842300	no value	no value	no value	no value	no value	3776400	9	1932050	no value	no value	GL50803_8433	GL50803_8433	>GL50803_8433 | organism=Giardia_Assemblage_A_isolate_WB | product=Hypothetical protein | location=GLCHR05:1929821-1930732(-) | length=303
2072300	2463500	2450300	no value	no value	no value	no value	no value	5888700	9	2450300	no value	no value	GL50803_8446	GL50803_8446	>GL50803_8446 | organism=Giardia_Assemblage_A_isolate_WB | product=Hypothetical protein | location=GLCHR05:892530-894038(+) | length=502
5432400	6320500	6541000	no value	no value	no value	no value	no value	15283000	19	6320500	no value	no value	GL50803_8460	GL50803_8460	>GL50803_8460 | organism=Giardia_Assemblage_A_isolate_WB | product=Hypothetical protein | location=GLCHR03:808727-811222(+) | length=831
2382600	2018000	2356500	no value	no value	no value	no value	no value	5746200	6	2356500	no value	no value	GL50803_8464	GL50803_8464	>GL50803_8464 | organism=Giardia_Assemblage_A_isolate_WB | product=Hypothetical protein | location=GLCHR03:806503-807915(-) | length=470
978000	936040	1126600	no value	no value	no value	no value	no value	2581600	3	978000	no value	no value	GL50803_8465	GL50803_8465	>GL50803_8465 | organism=Giardia_Assemblage_A_isolate_WB | product=Protein 21.1 | location=GLCHR03:804004-806481(-) | length=825
no value	no value	527510	no value	no value	no value	no value	no value	1253300	3	527510	no value	no value	GL50803_8468	GL50803_8468	>GL50803_8468 | organism=Giardia_Assemblage_A_isolate_WB | product=Hypothetical protein | location=GLCHR04:47368-48246(+) | length=292
7045600	7644000	9360800	no value	no value	no value	no value	no value	20722000	10	7644000	no value	no value	GL50803_8471	GL50803_8471	>GL50803_8471 | organism=Giardia_Assemblage_A_isolate_WB | product=Gp49, putative | location=GLCHR04:30419-31774(-) | length=451
5480100	7451900	6909000	no value	no value	no value	no value	no value	17383000	11	6909000	no value	no value	GL50803_8523	GL50803_8523	>GL50803_8523 | organism=Giardia_Assemblage_A_isolate_WB | product=Amino acid transporter family | location=GLCHR02:341621-343987(+) | length=788
no value	no value	1338600	no value	no value	no value	no value	no value	1559400	4	1338600	no value	no value	GL50803_8528	GL50803_8528	>GL50803_8528 | organism=Giardia_Assemblage_A_isolate_WB | product=Hypothetical protein | location=GLCHR01:622857-624443(+) | length=528
no value	870600	565430	no value	no value	no value	no value	no value	1588200	3	718015	no value	no value	GL50803_8560	GL50803_8560	>GL50803_8560 | organism=Giardia_Assemblage_A_isolate_WB | product=Hypothetical protein | location=GLCHR05:4301671-4302126(+) | length=151
1175900	1316200	1150100	no value	no value	no value	no value	no value	3035700	5	1175900	no value	no value	GL50803_8564	GL50803_8564	>GL50803_8564 | organism=Giardia_Assemblage_A_isolate_WB | product=Coiled-coil protein | location=GLCHR05:4293417-4298459(-) | length=1680
no value	no value	206480	no value	no value	no value	no value	no value	169390	2	206480	no value	no value	GL50803_8586	GL50803_8586	>GL50803_8586 | organism=Giardia_Assemblage_A_isolate_WB | product=Hypothetical protein | location=GLCHR02:434160-436769(+) | length=869
1857700	2253200	2209400	no value	no value	no value	no value	no value	5328000	4	2209400	no value	no value	GL50803_86440	GL50803_86440	>GL50803_86440 | organism=Giardia_Assemblage_A_isolate_WB | product=Peptidyl-tRNA hydrolase | location=GLCHR03:304790-305314(+) | length=174
no value	no value	1080700	no value	no value	no value	no value	no value	1920600	2	1080700	no value	no value	GL50803_86498	GL50803_86498	>GL50803_86498 | organism=Giardia_Assemblage_A_isolate_WB | product=hypothetical protein | location=GLCHR05:3994236-3995465(-) | length=409
5597000	6420000	5838300	no value	no value	no value	no value	no value	15453000	21	5838300	no value	no value	GL50803_86593	GL50803_86593	>GL50803_86593 | organism=Giardia_Assemblage_A_isolate_WB | product=hypothetical protein | location=GLCHR03:1766987-1776430(-) | length=3147
4111300	5297300	5024800	no value	no value	no value	no value	no value	12140000	16	5024800	no value	no value	GL50803_86680	GL50803_86680	>GL50803_86680 | organism=Giardia_Assemblage_A_isolate_WB | product=Hypothetical protein | location=GLCHR05:3466690-3469656(+) | length=988
5139700	4367800	5343100	no value	no value	no value	no value	no value	12773000	10	5139700	no value	no value	GL50803_8702	GL50803_8702	>GL50803_8702 | organism=Giardia_Assemblage_A_isolate_WB | product=hypothetical protein | location=GLCHR04:368885-371089(-) | length=734
1101200	929250	no value	no value	no value	no value	no value	no value	2327100	4	1015220	no value	no value	GL50803_87056	GL50803_87056	>GL50803_87056 | organism=Giardia_Assemblage_A_isolate_WB | product=hypothetical protein | location=GLCHR02:386858-393148(-) | length=2096
2743200	3673100	3056300	no value	no value	no value	no value	no value	8157400	6	3056300	no value	no value	GL50803_87058	GL50803_87058	>GL50803_87058 | organism=Giardia_Assemblage_A_isolate_WB | product=Vacuolar ATP synthase subunit C | location=GLCHR02:393222-394706(+) | length=494
801950	no value	1141500	no value	no value	no value	no value	no value	2081400	4	971725	no value	no value	GL50803_87149	GL50803_87149	>GL50803_87149 | organism=Giardia_Assemblage_A_isolate_WB | product=Spindle pole protein, putative | location=GLCHR01:864455-866251(+) | length=598
11884000	12584000	11580000	no value	no value	no value	no value	no value	30737000	25	11884000	no value	no value	GL50803_87446	GL50803_87446	>GL50803_87446 | organism=Giardia_Assemblage_A_isolate_WB | product=ABC transporter family protein | location=GLCHR01:486650-489523(+) | length=957
5489600	5517300	5559200	no value	no value	no value	no value	no value	14219000	11	5517300	no value	no value	GL50803_87577	GL50803_87577	>GL50803_87577 | organism=Giardia_Assemblage_A_isolate_WB | product=hypothetical protein | location=GLCHR04:1569923-1570831(+) | length=302
643610	no value	584760	no value	no value	no value	no value	no value	1766400	7	614185	no value	no value	GL50803_87677	GL50803_87677	>GL50803_87677 | organism=Giardia_Assemblage_A_isolate_WB | product=Kinase, NEK | location=GLCHR01:1422968-1426594(+) | length=1208
2767000	2886500	3003100	no value	no value	no value	no value	no value	7414000	11	2886500	no value	no value	GL50803_8770	GL50803_8770	>GL50803_8770 | organism=Giardia_Assemblage_A_isolate_WB | product=Hypothetical protein | location=GLCHR05:1950025-1950801(+) | length=258
no value	no value	1158800	no value	no value	no value	no value	no value	5063700	4	1158800	no value	no value	GL50803_8781	GL50803_8781	>GL50803_8781 | organism=Giardia_Assemblage_A_isolate_WB | product=Yip paralog | location=GLCHR05:1936281-1937018(-) | length=245
no value	no value	279830	no value	no value	no value	no value	no value	463900	2	279830	no value	no value	GL50803_87817	GL50803_87817	>GL50803_87817 | organism=Giardia_Assemblage_A_isolate_WB | product=Tubby superfamily protein | location=GLCHR02:638130-642752(-) | length=1540
1254700	1633700	1549500	no value	no value	no value	no value	no value	3712400	2	1549500	no value	no value	GL50803_8789	GL50803_8789	>GL50803_8789 | organism=Giardia_Assemblage_A_isolate_WB | product=Hypothetical protein | location=GLCHR02:589586-590587(+) | length=333
554280	no value	no value	no value	no value	no value	1	-2	554280	1	554280	no value	no value	GL50803_8799	GL50803_8799	>GL50803_8799 | organism=Giardia_Assemblage_A_isolate_WB | product=Hypothetical protein | location=GLCHR02:593637-594578(-) | length=313
no value	967990	1046300	no value	no value	no value	no value	no value	2331300	7	1007140	no value	no value	GL50803_88071	GL50803_88071	>GL50803_88071 | organism=Giardia_Assemblage_A_isolate_WB | product=Protein 21.1 | location=GLCHR03:887087-889258(-) | length=723
1360400	1408600	1102800	no value	no value	no value	no value	no value	3341700	6	1360400	no value	no value	GL50803_88245	GL50803_88245	>GL50803_88245 | organism=Giardia_Assemblage_A_isolate_WB | product=Protein 21.1 | location=GLCHR05:1236035-1239715(-) | length=1226
5943500	6433600	6378900	no value	no value	no value	no value	no value	15725000	19	6378900	no value	no value	GL50803_88369	GL50803_88369	>GL50803_88369 | organism=Giardia_Assemblage_A_isolate_WB | product=Protein 21.1 | location=GLCHR04:2125770-2128301(-) | length=843
5197300	4890700	5460900	no value	no value	no value	no value	no value	13231000	16	5197300	no value	no value	GL50803_8850	GL50803_8850	>GL50803_8850 | organism=Giardia_Assemblage_A_isolate_WB | product=Protein 21.1 | location=GLCHR02:1372937-1375192(+) | length=751
1173800	no value	1650300	no value	no value	no value	no value	no value	3359200	5	1412050	no value	no value	GL50803_8854	GL50803_8854	>GL50803_8854 | organism=Giardia_Assemblage_A_isolate_WB | product=Hypothetical protein | location=GLCHR01:454405-456321(-) | length=638
3816000	4676300	4444600	no value	no value	no value	no value	no value	10892000	15	4444600	no value	no value	GL50803_8855	GL50803_8855	>GL50803_8855 | organism=Giardia_Assemblage_A_isolate_WB | product=P115, putative | location=GLCHR01:456365-459163(-) | length=932
no value	no value	565360	no value	no value	no value	no value	no value	1113000	3	565360	no value	no value	GL50803_8858	GL50803_8858	>GL50803_8858 | organism=Giardia_Assemblage_A_isolate_WB | product=Hypothetical protein | location=GLCHR01:462493-463854(-) | length=453
929870	1180600	931670	no value	no value	no value	no value	no value	2559400	6	931670	no value	no value	GL50803_88581	GL50803_88581	>GL50803_88581 | organism=Giardia_Assemblage_A_isolate_WB | product=Synaptic glycoprotein SC2 | location=GLCHR05:974271-975308(+) | length=345
no value	no value	415710	no value	no value	no value	no value	no value	1379000	2	415710	no value	no value	GL50803_8865	GL50803_8865	>GL50803_8865 | organism=Giardia_Assemblage_A_isolate_WB | product=Hypothetical protein | location=GLCHR01:470931-472145(+) | length=404
6121400	4375000	5246200	no value	no value	no value	no value	no value	13789000	15	5246200	no value	no value	GL50803_8974	GL50803_8974	>GL50803_8974 | organism=Giardia_Assemblage_A_isolate_WB | product=Hypothetical protein | location=GLCHR01:410701-411228(-) | length=175
3853900	3426500	3759500	no value	no value	no value	no value	no value	9372300	13	3759500	no value	no value	GL50803_8982	GL50803_8982	>GL50803_8982 | organism=Giardia_Assemblage_A_isolate_WB | product=hemagglutinin protein-like protein | location=GLCHR03:881832-887090(+) | length=1752
2840000	3087800	3147800	no value	no value	no value	no value	no value	7881000	16	3087800	no value	no value	GL50803_89828	GL50803_89828	>GL50803_89828 | organism=Giardia_Assemblage_A_isolate_WB | product=Hypothetical protein | location=GLCHR05:2068531-2070777(-) | length=748
no value	784230	no value	no value	no value	no value	no value	no value	1590600	2	784230	no value	no value	GL50803_9007	GL50803_9007	>GL50803_9007 | organism=Giardia_Assemblage_A_isolate_WB | product=Hypothetical protein | location=GLCHR03:547040-552538(+) | length=1832
1856700	2275600	2181200	no value	no value	no value	no value	no value	5244100	13	2181200	no value	no value	GL50803_90122	GL50803_90122	>GL50803_90122 | organism=Giardia_Assemblage_A_isolate_WB | product=Hypothetical protein | location=GLCHR04:983983-991617(-) | length=2544
1966700	2464600	2633600	no value	no value	no value	no value	no value	6426700	10	2464600	no value	no value	GL50803_9045	GL50803_9045	>GL50803_9045 | organism=Giardia_Assemblage_A_isolate_WB | product=Hypothetical protein | location=GLCHR05:1417579-1418553(-) | length=324
810870	850940	675310	no value	no value	no value	no value	no value	1983600	3	810870	no value	no value	GL50803_9048	GL50803_9048	>GL50803_9048 | organism=Giardia_Assemblage_A_isolate_WB | product=Hypothetical protein | location=GLCHR05:1420977-1422245(+) | length=422
2609300	2516600	2931100	no value	no value	no value	no value	no value	6765200	5	2609300	no value	no value	GL50803_9060	GL50803_9060	>GL50803_9060 | organism=Giardia_Assemblage_A_isolate_WB | product=Hypothetical protein | location=GLCHR02:1446278-1446991(+) | length=237
5379200	5959800	5994000	no value	no value	no value	no value	no value	14701000	14	5959800	no value	no value	GL50803_90665	GL50803_90665	>GL50803_90665 | organism=Giardia_Assemblage_A_isolate_WB | product=Hypothetical protein | location=GLCHR05:3716454-3720071(-) | length=1205
no value	no value	1142800	no value	no value	no value	no value	no value	2081100	3	1142800	no value	no value	GL50803_90710	GL50803_90710	>GL50803_90710 | organism=Giardia_Assemblage_A_isolate_WB | product=Hypothetical protein | location=GLCHR04:1922146-1922865(-) | length=239
829820	763400	932420	no value	no value	no value	no value	no value	2183200	4	829820	no value	no value	GL50803_91099	GL50803_91099	>GL50803_91099 | organism=Giardia_Assemblage_A_isolate_WB | product=High cysteine membrane protein Group 2 | location=GLCHR03:732639-736763(-) | length=1374
2772700	2925700	3327800	no value	no value	no value	no value	no value	7658600	13	2925700	no value	no value	GL50803_9117	GL50803_9117	>GL50803_9117 | organism=Giardia_Assemblage_A_isolate_WB | product=CAMP-dependent protein kinase regulatory chain | location=GLCHR05:2786128-2787510(+) | length=460
105370	no value	no value	no value	no value	no value	no value	no value	611050	2	105370	no value	no value	GL50803_9119	GL50803_9119	>GL50803_9119 | organism=Giardia_Assemblage_A_isolate_WB | product=ATP-dependent RNA helicase | location=GLCHR05:2783467-2784819(-) | length=450
no value	no value	718870	no value	no value	no value	no value	no value	1974000	2	718870	no value	no value	GL50803_91198	GL50803_91198	>GL50803_91198 | organism=Giardia_Assemblage_A_isolate_WB | product=Sigma adaptin | location=GLCHR04:1660704-1661147(-) | length=147
3462100	3195200	no value	no value	no value	no value	no value	no value	6834600	5	3328650	no value	no value	GL50803_9121	GL50803_9121	>GL50803_9121 | organism=Giardia_Assemblage_A_isolate_WB | product=Hypothetical protein | location=GLCHR05:2782326-2783465(+) | length=379
1006500	1221000	1148300	no value	no value	no value	no value	no value	2764500	6	1148300	no value	no value	GL50803_91220	GL50803_91220	>GL50803_91220 | organism=Giardia_Assemblage_A_isolate_WB | product=Kinase, NEK | location=GLCHR04:1687192-1690626(-) | length=1144
4839800	5409200	6406300	no value	no value	no value	no value	no value	14024000	27	5409200	no value	no value	GL50803_9134	GL50803_9134	>GL50803_9134 | organism=Giardia_Assemblage_A_isolate_WB | product=Hypothetical protein | location=GLCHR02:73453-80841(+) | length=2462
5181000	5682400	5324200	no value	no value	no value	no value	no value	13543000	12	5324200	no value	no value	GL50803_91348	GL50803_91348	>GL50803_91348 | organism=Giardia_Assemblage_A_isolate_WB | product=Purine nucleoside phosphorylase lateral transfer candidate | location=GLCHR05:4166070-4168487(-) | length=805
1248100	1031900	1310100	no value	no value	no value	no value	no value	3028100	7	1248100	no value	no value	GL50803_91354	GL50803_91354	>GL50803_91354 | organism=Giardia_Assemblage_A_isolate_WB | product=H-SHIPPO 1 | location=GLCHR05:4188401-4190248(-) | length=615
no value	no value	no value	no value	no value	no value	no value	no value	no value	2	no value	no value	no value	GL50803_9143	GL50803_9143	>GL50803_9143 | organism=Giardia_Assemblage_A_isolate_WB | product=Hypothetical protein | location=GLCHR05:4159721-4163026(+) | length=1101
no value	1133800	740520	no value	no value	no value	no value	no value	1729500	5	937160	no value	no value	GL50803_91476	GL50803_91476	>GL50803_91476 | organism=Giardia_Assemblage_A_isolate_WB | product=Hypothetical protein | location=GLCHR05:1018663-1021869(+) | length=1068
958300	881840	1030900	no value	no value	no value	no value	no value	2455300	7	958300	no value	no value	GL50803_91480	GL50803_91480	>GL50803_91480 | organism=Giardia_Assemblage_A_isolate_WB | product=STU2-like protein | location=GLCHR05:1013135-1018273(-) | length=1712
no value	1828400	2482300	no value	no value	no value	no value	no value	3981800	4	2155350	no value	no value	GL50803_91712	GL50803_91712	>GL50803_91712 | organism=Giardia_Assemblage_A_isolate_WB | product=Amino acid transporter family | location=GLCHR05:1947230-1949353(-) | length=707
3264700	2696100	2204900	no value	no value	no value	no value	no value	7052100	3	2696100	no value	no value	GL50803_9174	GL50803_9174	>GL50803_9174 | organism=Giardia_Assemblage_A_isolate_WB | product=Microsomal signal peptidase 18 kDa subunit | location=GLCHR05:3477268-3477927(-) | length=219
no value	1021500	848490	no value	no value	no value	no value	no value	1704700	5	934995	no value	no value	GL50803_91761	GL50803_91761	>GL50803_91761 | organism=Giardia_Assemblage_A_isolate_WB | product=Sec1, putative | location=GLCHR02:1246289-1248106(-) | length=605
no value	no value	249620	no value	no value	no value	1	-2	368670	no value	249620	no value	no value	GL50803_91911	GL50803_91911	>GL50803_91911 | organism=Giardia_Assemblage_A_isolate_WB | product=Translation initiation factor eIF-2B alpha subunit | location=GLCHR04:1263301-1264299(+) | length=332
2162600	2848200	2771600	no value	no value	no value	no value	no value	6781800	6	2771600	no value	no value	GL50803_9196	GL50803_9196	>GL50803_9196 | organism=Giardia_Assemblage_A_isolate_WB | product=Kinase, NEK | location=GLCHR05:2765602-2766495(-) | length=297
no value	736870	no value	no value	no value	no value	no value	no value	541920	2	736870	no value	no value	GL50803_9198	GL50803_9198	>GL50803_9198 | organism=Giardia_Assemblage_A_isolate_WB | product=Hypothetical protein | location=GLCHR05:2763106-2765526(-) | length=806
no value	437220	no value	no value	no value	no value	no value	no value	816620	4	437220	no value	no value	GL50803_92031	GL50803_92031	>GL50803_92031 | organism=Giardia_Assemblage_A_isolate_WB | product=RNA binding protein, putative | location=GLCHR04:2692525-2695602(-) | length=1025
1715700	2209400	2189100	no value	no value	no value	no value	no value	5034600	13	2189100	no value	no value	GL50803_92132	GL50803_92132	>GL50803_92132 | organism=Giardia_Assemblage_A_isolate_WB | product=Hypothetical protein | location=GLCHR05:2609289-2614331(+) | length=1680
3709000	3735000	4436900	no value	no value	no value	no value	no value	10217000	11	3735000	no value	no value	GL50803_92134	GL50803_92134	>GL50803_92134 | organism=Giardia_Assemblage_A_isolate_WB | product=Protein 21.1 | location=GLCHR05:2614380-2617895(+) | length=1171
980130	1123400	946210	no value	no value	no value	no value	no value	2561800	3	980130	no value	no value	GL50803_92645	GL50803_92645	>GL50803_92645 | organism=Giardia_Assemblage_A_isolate_WB | product=5 nucleotidase family protein | location=GLCHR05:3319656-3321461(+) | length=601
5190800	5012200	4629700	no value	no value	no value	no value	no value	12769000	12	5012200	no value	no value	GL50803_92741	GL50803_92741	>GL50803_92741 | organism=Giardia_Assemblage_A_isolate_WB | product=Kinase, CMGC CLK | location=GLCHR05:2313599-2314933(+) | length=444
no value	619320	708280	no value	no value	no value	no value	no value	1432300	4	663800	no value	no value	GL50803_9283	GL50803_9283	>GL50803_9283 | organism=Giardia_Assemblage_A_isolate_WB | product=Hypothetical protein | location=GLCHR05:2405423-2412664(-) | length=2413
11650000	12218000	11436000	no value	no value	no value	no value	no value	30191000	31	11650000	no value	no value	GL50803_93002	GL50803_93002	>GL50803_93002 | organism=Giardia_Assemblage_A_isolate_WB | product=Hypothetical protein | location=GLCHR03:166645-173937(-) | length=2430
[truncated: 31 more rows]
